# Supplementary material for: catena-Poly[[aqua­(benzoato-κ2 O,O′)(benzoic acid-κO)calcium]-μ3-benzoato-κ4 O:O,O′:O′]
Source: Acta Crystallogr Sect E Struct Rep Online. 2011 Apr 16;67(Pt 5):m597. doi: 10.1107/S1600536811013493 (PMC3089294; doi:10.1107/S1600536811013493)
Supplement: Supplementary file 1 [file e-67-0m597-sup1.cif]

##############################################################################
#                                                                            #
# This CIF contains the data in a paper accepted for publication in          #
# Acta Crystallographica Section E. It conforms to the requirements of       #
# Notes for Authors for Acta Crystallographica Section E, and has been       #
# peer reviewed under the auspices of the IUCr Commission on Journals.       #
#                                                                            #
# Full details of the Crystallographic Information File format               #
# are given in the paper "The Crystallographic Information File (CIF):       #
# a New Standard Archive File for Crystallography" by S. R. Hall, F. H.      #
# Allen and I. D. Brown [Acta Cryst. (1991), A47, 655-685].                  #
#                                                                            #
# The current version of the core CIF dictionary is obtainable from          #
# ftp://ftp.iucr.org/pub/cif_core.dic.                                       #
#                                                                            #
# Software is freely available for graphical display of the structure(s)     #
# in this CIF. For information consult the CIF software page                 #
# http://www.iucr.org/resources/cif/software.                                #
#                                                                            #
# This file may be used for bona fide research purposes within the           #
# scientific community so long as proper attribution is given to the journal # 
# article from which it was obtained.                                        #
#                                                                            #
##############################################################################
data_I
_audit_creation_method     SHELXL-97
_chemical_name_systematic
;
<i>catena</i>-Poly[[aqua(benzoato-\k^2^<i>O</i>,<i>O</i>')(benzoic
acid-\k<i>O</i>)calcium]-\m~3~-benzoato-
\k^4^<i>O</i>:<i>O</i>,<i>O</i>':<i>O</i>']
;
_chemical_name_common     ?
_chemical_formula_moiety     'Ca(C7 H5 O2)2 (C7 H6 O2) H2 O'
_chemical_formula_sum     'C21 H18 Ca O7'
_chemical_formula_iupac     '[Ca (C7 H5 O2)2 (C7 H6 O2) (H2 O)]'
_chemical_formula_weight     422.43
_symmetry_cell_setting     monoclinic
_symmetry_space_group_name_H-M     'P 21/n'
_symmetry_space_group_name_Hall     '-P 2yn'
loop_
    _symmetry_equiv_pos_as_xyz
    'x, y, z'
    '-x+1/2, y+1/2, -z+1/2'
    '-x, -y, -z'
    'x-1/2, -y-1/2, z-1/2'
_cell_length_a     15.5535(3)
_cell_length_b     6.61183(16)
_cell_length_c     20.1828(4)
_cell_angle_alpha     90.00
_cell_angle_beta     94.3750(18)
_cell_angle_gamma     90.00
_cell_volume     2069.49(8)
_cell_formula_units_Z     4
_cell_measurement_reflns_used     3133
_cell_measurement_theta_min     3.4621
_cell_measurement_theta_max     70.6259
_cell_measurement_temperature     293(2)
_exptl_crystal_description     monoclinic
_exptl_crystal_colour     colourless
_exptl_crystal_size_max     0.55
_exptl_crystal_size_mid     0.45
_exptl_crystal_size_min     0.40
_exptl_crystal_density_diffrn     1.356
_exptl_crystal_density_meas     ?
_exptl_crystal_density_method     'not measured'
_exptl_crystal_F_000     880
_exptl_absorpt_coefficient_mu     2.963
_exptl_absorpt_correction_type     multi-scan
_exptl_absorpt_process_details
;
(CrysAlis PRO; Oxford Diffraction, 2007)
;
_exptl_absorpt_correction_T_min     0.78202
_exptl_absorpt_correction_T_max     1.00000
_exptl_special_details
;
;
_diffrn_ambient_temperature     293(2)
_diffrn_radiation_type     CuK\a
_diffrn_radiation_wavelength     1.54184
_diffrn_radiation_source     'Enhance (Cu) X-ray Source'
_diffrn_radiation_monochromator     graphite
_diffrn_measurement_device_type     'Oxford Diffraction Xcalibur Ruby'
_diffrn_measurement_method     'q/2\q'
_diffrn_detector_area_resol_mean     10.2576
_diffrn_reflns_number     7257
_diffrn_reflns_av_R_equivalents     0.0247
_diffrn_reflns_av_sigmaI/netI     0.0309
_diffrn_reflns_theta_min     3.46
_diffrn_reflns_theta_max     71.10
_diffrn_reflns_theta_full     71.10
_diffrn_measured_fraction_theta_max     0.962
_diffrn_measured_fraction_theta_full     0.962
_diffrn_reflns_limit_h_min     -17
_diffrn_reflns_limit_h_max     18
_diffrn_reflns_limit_k_min     -7
_diffrn_reflns_limit_k_max     7
_diffrn_reflns_limit_l_min     -22
_diffrn_reflns_limit_l_max     24
_diffrn_standards_number     ?
_diffrn_standards_interval_count     ?
_diffrn_standards_interval_time     ?
_diffrn_standards_decay_%     ?
_refine_special_details
;
Refinement of <i>F</i>^2^ against ALL reflections. The weighted <i>R</i>-factor
<i>wR</i> and goodness of fit <i>S</i> are based on <i>F</i>^2^, conventional
<i>R</i>-factors <i>R</i> are based on <i>F</i>, with <i>F</i> set to zero for
negative <i>F</i>^2^. The threshold expression of <i>F</i>^2^ >
\s(<i>F</i>^2^) is used only for calculating <i>R</i>-factors(gt) <i>etc</i>.
and is not relevant to the choice of reflections for refinement.
<i>R</i>-factors based on <i>F</i>^2^ are statistically about twice as large
as those based on <i>F</i>, and <i>R</i>- factors based on ALL data will be
even larger.
;
_reflns_number_total     3847
_reflns_number_gt     2961
_reflns_threshold_expression     I>2\s(I)
_refine_ls_structure_factor_coef     Fsqd
_refine_ls_matrix_type     full
_refine_ls_R_factor_all     0.0555
_refine_ls_R_factor_gt     0.0409
_refine_ls_wR_factor_gt     0.1128
_refine_ls_wR_factor_ref     0.1207
_refine_ls_goodness_of_fit_ref     1.066
_refine_ls_restrained_S_all     1.066
_refine_ls_number_reflns     3847
_refine_ls_number_parameters     275
_refine_ls_number_restraints     0
_refine_ls_hydrogen_treatment     mixed
_refine_ls_weighting_scheme     calc
_refine_ls_weighting_details
                 'calc w=1/[\s^2^(Fo^2^)+(0.0754P)^2^] where P=(Fo^2^+2Fc^2^)/3'
_atom_sites_solution_hydrogens     geom
_atom_sites_solution_primary     direct
_atom_sites_solution_secondary     difmap
_refine_ls_shift/su_max     0.000
_refine_ls_shift/su_mean     0.000
_refine_diff_density_max     0.267
_refine_diff_density_min     -0.263
_refine_ls_extinction_method     'SHELXL97 (Sheldrick, 2008)'
_refine_ls_extinction_coef     0.0050(4)
_refine_ls_extinction_expression
                                  'Fc^*^=kFc[1+0.001xFc^2^\l^3^/sin(2\q)]^-1/4^'
loop_
    _atom_type_symbol
    _atom_type_description
    _atom_type_scat_dispersion_real
    _atom_type_scat_dispersion_imag
    _atom_type_scat_source
    'C' 'C' 0.0181 0.0091
                         'International Tables Vol C Tables 4.2.6.8 and 6.1.1.4'
    'H' 'H' 0.0000 0.0000
                         'International Tables Vol C Tables 4.2.6.8 and 6.1.1.4'
    'O' 'O' 0.0492 0.0322
                         'International Tables Vol C Tables 4.2.6.8 and 6.1.1.4'
    'Ca' 'Ca' 0.3641 1.2855
                         'International Tables Vol C Tables 4.2.6.8 and 6.1.1.4'
_computing_data_collection
;
CrysAlis PRO (Oxford Diffraction, 2007)
;
_computing_cell_refinement
;
CrysAlis PRO (Oxford Diffraction, 2007)
;
_computing_data_reduction
;
CrysAlis PRO (Oxford Diffraction, 2007)
;
_computing_structure_solution     'SHELXS97 (Sheldrick, 2008)'
_computing_structure_refinement     'SHELXL97 (Sheldrick, 2008)'
_computing_molecular_graphics     'ORTEP-3 for Windows (Farrugia, 1997)'
_computing_publication_material     'publCIF (Westrip, 2010)'
loop_
    _atom_site_type_symbol
    _atom_site_label
    _atom_site_fract_x
    _atom_site_fract_y
    _atom_site_fract_z
    _atom_site_U_iso_or_equiv
    _atom_site_adp_type
    _atom_site_calc_flag
    _atom_site_refinement_flags
    _atom_site_occupancy
    _atom_site_symmetry_multiplicity
    _atom_site_disorder_assembly
    _atom_site_disorder_group
    Ca Ca1 0.45197(2) 0.25532(5) 0.033347(19) 0.03194(16) Uani d . 1 1 . .
    O O1W 0.39727(11) 0.2332(3) -0.08057(9) 0.0443(4) Uani d . 1 1 . .
    O O1 0.36276(12) 0.5693(3) 0.16770(10) 0.0675(6) Uani d . 1 1 . .
    O O2 0.33262(10) 0.2999(3) 0.10426(9) 0.0508(4) Uani d . 1 1 . .
    O O3 0.59059(9) 0.0795(2) -0.02003(7) 0.0394(3) Uani d . 1 1 . .
    O O4 0.58487(8) 0.4064(2) -0.00286(7) 0.0368(3) Uani d . 1 1 . .
    O O5 0.54914(11) 0.1360(2) 0.12874(8) 0.0528(4) Uani d . 1 1 . .
    O O6 0.51357(9) 0.4557(2) 0.13481(7) 0.0430(4) Uani d . 1 1 . .
    C C1 0.1629(2) 0.2997(6) 0.14566(18) 0.0862(11) Uani d . 1 1 . .
    H H1A 0.1815 0.1822 0.1258 0.103 Uiso calc R 1 1 . .
    C C2 0.0778(2) 0.3155(8) 0.1610(2) 0.1124(15) Uani d . 1 1 . .
    H H2A 0.0396 0.2089 0.1522 0.135 Uiso calc R 1 1 . .
    C C3 0.0512(3) 0.4885(8) 0.1889(2) 0.1325(19) Uani d . 1 1 . .
    H H3A -0.0059 0.5006 0.1990 0.159 Uiso calc R 1 1 . .
    C C4 0.1074(3) 0.6473(9) 0.2026(3) 0.1310(18) Uani d . 1 1 . .
    H H4A 0.0881 0.7654 0.2216 0.157 Uiso calc R 1 1 . .
    C C5 0.1927(2) 0.6303(6) 0.18807(18) 0.0944(12) Uani d . 1 1 . .
    H H5A 0.2312 0.7358 0.1975 0.113 Uiso calc R 1 1 . .
    C C6 0.21971(16) 0.4540(4) 0.15927(12) 0.0590(7) Uani d . 1 1 . .
    C C7 0.31009(15) 0.4324(4) 0.14106(12) 0.0499(6) Uani d . 1 1 . .
    C C8 0.76481(14) 0.4308(4) 0.02152(12) 0.0492(6) Uani d . 1 1 . .
    H H8A 0.7323 0.5391 0.0351 0.059 Uiso calc R 1 1 . .
    C C9 0.85412(16) 0.4419(5) 0.02713(15) 0.0660(8) Uani d . 1 1 . .
    H H9A 0.8813 0.5579 0.0444 0.079 Uiso calc R 1 1 . .
    C C10 0.90217(16) 0.2842(5) 0.00760(17) 0.0744(9) Uani d . 1 1 . .
    H H10A 0.962 0.2931 0.0110 0.089 Uiso calc R 1 1 . .
    C C11 0.86257(17) 0.1122(5) -0.01702(18) 0.0801(10) Uani d . 1 1 . .
    H H11A 0.8957 0.0043 -0.0301 0.096 Uiso calc R 1 1 . .
    C C12 0.77321(15) 0.0979(4) -0.02254(14) 0.0590(7) Uani d . 1 1 . .
    H H12A 0.7466 -0.0201 -0.0386 0.071 Uiso calc R 1 1 . .
    C C13 0.72419(13) 0.2590(3) -0.00417(11) 0.0378(5) Uani d . 1 1 . .
    C C14 0.62723(12) 0.2463(3) -0.01012(9) 0.0306(4) Uani d . 1 1 . .
    C C15 0.59799(16) 0.4938(4) 0.26173(12) 0.0542(6) Uani d . 1 1 . .
    H H15A 0.5636 0.6006 0.2455 0.065 Uiso calc R 1 1 . .
    C C16 0.64396(19) 0.5095(5) 0.32353(14) 0.0721(8) Uani d . 1 1 . .
    H H16A 0.6395 0.626 0.3489 0.087 Uiso calc R 1 1 . .
    C C17 0.69539(17) 0.3548(6) 0.34678(14) 0.0765(9) Uani d . 1 1 . .
    H H17A 0.7262 0.3663 0.3879 0.092 Uiso calc R 1 1 . .
    C C18 0.70210(18) 0.1819(6) 0.31004(15) 0.0743(9) Uani d . 1 1 . .
    H H18A 0.7377 0.0771 0.3261 0.089 Uiso calc R 1 1 . .
    C C19 0.65589(15) 0.1632(5) 0.24906(12) 0.0553(6) Uani d . 1 1 . .
    H H19A 0.6600 0.0453 0.2244 0.066 Uiso calc R 1 1 . .
    C C20 0.60356(13) 0.3198(4) 0.22475(10) 0.0401(5) Uani d . 1 1 . .
    C C21 0.55280(13) 0.3005(3) 0.15892(10) 0.0379(5) Uani d . 1 1 . .
    H H1W1 0.4060(18) 0.139(5) -0.1002(14) 0.062(10) Uiso d . 1 1 . .
    H H2W1 0.4184(19) 0.325(5) -0.1072(15) 0.074(10) Uiso d . 1 1 . .
    H H1O 0.420(2) 0.543(5) 0.1603(16) 0.090(10) Uiso d . 1 1 . .
loop_
    _atom_site_aniso_label
    _atom_site_aniso_U_11
    _atom_site_aniso_U_22
    _atom_site_aniso_U_33
    _atom_site_aniso_U_12
    _atom_site_aniso_U_13
    _atom_site_aniso_U_23
    Ca1 0.0308(2) 0.0223(2) 0.0429(2) -0.00138(15) 0.00329(15) -0.00246(16)
    O1W 0.0509(9) 0.0296(9) 0.0512(9) 0.0004(7) -0.0051(7) -0.0028(8)
    O1 0.0524(11) 0.0671(13) 0.0837(13) 0.0043(9) 0.0102(9) -0.0329(11)
    O2 0.0478(9) 0.0470(10) 0.0600(10) -0.0015(7) 0.0187(7) -0.0103(8)
    O3 0.0376(7) 0.0237(8) 0.0574(9) -0.0041(6) 0.0064(6) -0.0038(6)
    O4 0.0330(7) 0.0254(7) 0.0518(8) 0.0025(6) 0.0030(6) -0.0031(6)
    O5 0.0690(10) 0.0360(9) 0.0523(9) 0.0049(8) -0.0028(8) -0.0066(8)
    O6 0.0437(8) 0.0357(9) 0.0490(8) 0.0028(6) -0.0005(6) 0.0012(7)
    C1 0.0648(19) 0.103(2) 0.096(2) -0.0124(18) 0.0364(17) -0.032(2)
    C2 0.065(2) 0.153(4) 0.124(3) -0.024(2) 0.044(2) -0.046(3)
    C3 0.062(2) 0.193(5) 0.148(4) 0.011(3) 0.043(2) -0.056(4)
    C4 0.079(3) 0.162(4) 0.157(4) 0.029(3) 0.039(3) -0.064(4)
    C5 0.074(2) 0.105(3) 0.107(3) 0.015(2) 0.0255(18) -0.039(2)
    C6 0.0508(14) 0.0750(19) 0.0526(13) 0.0080(13) 0.0136(11) -0.0091(13)
    C7 0.0498(13) 0.0520(15) 0.0491(13) 0.0048(11) 0.0109(10) -0.0039(12)
    C8 0.0369(11) 0.0421(14) 0.0681(15) -0.0041(10) 0.0007(10) -0.0077(12)
    C9 0.0414(13) 0.0679(19) 0.0874(19) -0.0160(13) -0.0035(12) -0.0104(16)
    C10 0.0273(11) 0.094(2) 0.102(2) -0.0010(14) 0.0051(13) -0.0049(19)
    C11 0.0390(13) 0.083(2) 0.119(3) 0.0131(15) 0.0089(14) -0.023(2)
    C12 0.0383(12) 0.0518(15) 0.0873(19) 0.0051(11) 0.0074(11) -0.0166(14)
    C13 0.0307(10) 0.0364(12) 0.0462(11) -0.0009(8) 0.0028(8) 0.0014(9)
    C14 0.0296(9) 0.0256(10) 0.0368(10) -0.0008(8) 0.0045(7) 0.0006(8)
    C15 0.0518(13) 0.0597(16) 0.0507(13) 0.0025(12) 0.0003(10) -0.0096(12)
    C16 0.0679(17) 0.089(2) 0.0579(15) -0.0055(16) -0.0038(13) -0.0217(16)
    C17 0.0522(15) 0.126(3) 0.0501(15) 0.0002(18) -0.0076(12) 0.0002(18)
    C18 0.0553(16) 0.106(2) 0.0605(16) 0.0200(17) -0.0007(13) 0.0175(18)
    C19 0.0498(13) 0.0640(17) 0.0524(13) 0.0115(12) 0.0053(11) 0.0037(13)
    C20 0.0339(10) 0.0482(13) 0.0388(11) -0.0014(9) 0.0059(8) 0.0021(10)
    C21 0.0338(10) 0.0386(12) 0.0415(11) -0.0004(9) 0.0053(8) 0.0002(9)
_geom_special_details
;
All e.s.d.'s (except the e.s.d. in the dihedral angle between two l.s. planes)
are estimated using the full covariance matrix. The cell e.s.d.'s are taken
into account individually in the estimation of e.s.d.'s in distances, angles
and torsion angles; correlations between e.s.d.'s in cell parameters are only
used when they are defined by crystal symmetry. An approximate (isotropic)
treatment of cell e.s.d.'s is used for estimating e.s.d.'s involving l.s.
planes.
Bond distances, angles <i>etc</i>. have been calculated using the rounded
fractional coordinates. All su's are estimated from the variances of the
(full) variance-covariance matrix. The cell e.s.d.'s are taken into account in
the estimation of distances, angles and torsion angles
;
loop_
    _geom_bond_atom_site_label_1
    _geom_bond_atom_site_label_2
    _geom_bond_site_symmetry_2
    _geom_bond_distance
    _geom_bond_publ_flag
    O4 Ca1 1_555 2.4566(13) ?
    Ca1 O3 3_655 2.3204(14) ?
    Ca1 O4 3_665 2.3781(14) ?
    Ca1 O1W . 2.3943(17) ?
    Ca1 O2 . 2.4467(15) ?
    Ca1 O5 . 2.4837(17) ?
    Ca1 O6 . 2.5628(15) ?
    Ca1 O3 . 2.7414(14) ?
    Ca1 C21 . 2.892(2) ?
    Ca1 C14 . 2.9272(18) ?
    O1W Ca1 . 2.3944(17) ?
    O1W H1W1 . 0.75(3) ?
    O1W H2W1 . 0.89(3) ?
    O1 C7 . 1.309(3) ?
    O1 H1O . 0.92(4) ?
    O2 C7 . 1.217(3) ?
    O3 C14 . 1.250(2) ?
    O3 Ca1 . 2.7414(14) ?
    O4 C14 . 1.261(2) ?
    O4 Ca1 . 2.4567(13) ?
    O5 C21 . 1.245(3) ?
    O5 Ca1 . 2.4838(17) ?
    O6 C21 . 1.272(2) ?
    O6 Ca1 . 2.5628(15) ?
    C1 C6 . 1.364(4) ?
    C1 C2 . 1.386(4) ?
    C1 H1A . 0.9300 ?
    C2 C3 . 1.354(6) ?
    C2 H2A . 0.9300 ?
    C3 C4 . 1.381(6) ?
    C3 H3A . 0.9300 ?
    C4 C5 . 1.385(5) ?
    C4 H4A . 0.9300 ?
    C5 C6 . 1.382(4) ?
    C5 H5A . 0.9300 ?
    C6 C7 . 1.487(3) ?
    C8 C13 . 1.382(3) ?
    C8 C9 . 1.387(3) ?
    C8 H8A . 0.9300 ?
    C9 C10 . 1.359(4) ?
    C9 H9A . 0.9300 ?
    C10 C11 . 1.369(4) ?
    C10 H10A . 0.9300 ?
    C11 C12 . 1.389(4) ?
    C11 H11A . 0.9300 ?
    C12 C13 . 1.377(3) ?
    C12 H12A . 0.9300 ?
    C13 C14 . 1.506(3) ?
    C14 Ca1 . 2.9273(18) ?
    C15 C20 . 1.378(3) ?
    C15 C16 . 1.394(3) ?
    C15 H15A . 0.9300 ?
    C16 C17 . 1.360(4) ?
    C16 H16A . 0.9300 ?
    C17 C18 . 1.371(5) ?
    C17 H17A . 0.9300 ?
    C18 C19 . 1.383(4) ?
    C18 H18A . 0.9300 ?
    C19 C20 . 1.384(3) ?
    C19 H19A . 0.9300 ?
    C20 C21 . 1.498(3) ?
    C21 Ca1 . 2.892(2) ?
loop_
    _geom_angle_atom_site_label_1
    _geom_angle_atom_site_label_2
    _geom_angle_atom_site_label_3
    _geom_angle_site_symmetry_1
    _geom_angle_site_symmetry_3
    _geom_angle
    _geom_angle_publ_flag
    O1W Ca1 O2 . . 109.84(6) ?
    O1W Ca1 O3 . . 80.16(5) ?
    O1W Ca1 O4 . . 89.11(5) ?
    O1W Ca1 O5 . . 151.11(6) ?
    O1W Ca1 O6 . . 151.97(6) ?
    O2 Ca1 O3 . . 159.31(6) ?
    O2 Ca1 O4 . . 144.90(6) ?
    O2 Ca1 O5 . . 91.65(6) ?
    O2 Ca1 O6 . . 74.00(5) ?
    O3 Ca1 O4 . . 49.51(4) ?
    O3 Ca1 O5 . . 73.72(5) ?
    O3 Ca1 O6 . . 106.02(4) ?
    O4 Ca1 O5 . . 83.32(5) ?
    O4 Ca1 O6 . . 75.86(5) ?
    O5 Ca1 O6 . . 51.43(4) ?
    C11 C12 C13 . . 119.8(2) ?
    C8 C13 C12 . . 119.4(2) ?
    C8 C13 C14 . . 120.15(18) ?
    C12 C13 C14 . . 120.46(19) ?
    O4 C14 C13 . . 118.21(17) ?
    O3 C14 O4 . . 121.54(17) ?
    O3 C14 C13 . . 120.22(17) ?
    C16 C15 C20 . . 119.9(2) ?
    C15 C16 C17 . . 120.1(3) ?
    C16 C17 C18 . . 120.5(3) ?
    C17 C18 C19 . . 120.0(3) ?
    C18 C19 C20 . . 120.0(3) ?
    C15 C20 C19 . . 119.5(2) ?
    C15 C20 C21 . . 120.1(2) ?
    C19 C20 C21 . . 120.4(2) ?
    O5 C21 C20 . . 120.62(19) ?
    O6 C21 C20 . . 118.40(18) ?
    O5 C21 O6 . . 120.98(19) ?
    C2 C1 H1A . . 120.00 ?
    C6 C1 H1A . . 120.00 ?
    C1 C2 H2A . . 120.00 ?
    C3 C2 H2A . . 121.00 ?
    C2 C3 H3A . . 119.00 ?
    C4 C3 H3A . . 119.00 ?
    Ca1 O2 C7 . . 135.25(16) ?
    Ca1 O3 C14 . . 85.74(11) ?
    Ca1 O5 C21 . . 95.98(12) ?
    Ca1 O6 C21 . . 91.59(11) ?
    C7 O1 H1O . . 112(2) ?
    Ca1 O1W H1W1 . . 119(2) ?
    Ca1 O1W H2W1 . . 115(2) ?
    H1W1 O1W H2W1 . . 99(3) ?
    C2 C1 C6 . . 120.9(4) ?
    C1 C2 C3 . . 119.0(4) ?
    C2 C3 C4 . . 121.1(4) ?
    C3 C4 C5 . . 119.9(5) ?
    C4 C5 C6 . . 119.0(4) ?
    C5 C6 C7 . . 120.6(2) ?
    C1 C6 C7 . . 119.3(3) ?
    C1 C6 C5 . . 120.2(3) ?
    O1 C7 C6 . . 114.0(2) ?
    O2 C7 C6 . . 122.8(2) ?
    O1 C7 O2 . . 123.3(2) ?
    C9 C8 C13 . . 120.0(2) ?
    C8 C9 C10 . . 120.4(3) ?
    C9 C10 C11 . . 120.1(2) ?
    C10 C11 C12 . . 120.4(3) ?
    C3 C4 H4A . . 120.00 ?
    C5 C4 H4A . . 120.00 ?
    C4 C5 H5A . . 121.00 ?
    C6 C5 H5A . . 120.00 ?
    C9 C8 H8A . . 120.00 ?
    C13 C8 H8A . . 120.00 ?
    C8 C9 H9A . . 120.00 ?
    C10 C9 H9A . . 120.00 ?
    C9 C10 H10A . . 120.00 ?
    C11 C10 H10A . . 120.00 ?
    C10 C11 H11A . . 120.00 ?
    C12 C11 H11A . . 120.00 ?
    C11 C12 H12A . . 120.00 ?
    C13 C12 H12A . . 120.00 ?
    C16 C15 H15A . . 120.00 ?
    C20 C15 H15A . . 120.00 ?
    C15 C16 H16A . . 120.00 ?
    C17 C16 H16A . . 120.00 ?
    C16 C17 H17A . . 120.00 ?
    C18 C17 H17A . . 120.00 ?
    C17 C18 H18A . . 120.00 ?
    C19 C18 H18A . . 120.00 ?
    C18 C19 H19A . . 120.00 ?
    C20 C19 H19A . . 120.00 ?
    Ca1 O4 C14 . . 98.75(11) ?
    O1W Ca1 O3 . 3_655 75.71(6) ?
    O1W Ca1 O4 . 3_665 75.41(6) ?
    O2 Ca1 O3 . 3_655 87.72(6) ?
    O2 Ca1 O4 . 3_665 81.92(6) ?
    O3 Ca1 O3 . 3_655 77.05(5) ?
    O3 Ca1 O4 . 3_665 118.58(4) ?
    O3 Ca1 O4 3_655 . 126.34(5) ?
    O4 Ca1 O4 . 3_665 74.47(4) ?
    O3 Ca1 O5 3_655 . 86.45(5) ?
    O4 Ca1 O5 3_665 . 128.29(5) ?
    O3 Ca1 O6 3_655 . 132.20(5) ?
    O4 Ca1 O6 3_665 . 77.79(5) ?
    O3 Ca1 O4 3_655 3_665 143.74(5) ?
    Ca1 O3 Ca1 . 3_655 102.95(5) ?
    Ca1 O3 C14 3_655 . 169.26(13) ?
    Ca1 O4 Ca1 . 3_665 105.53(5) ?
    Ca1 O4 C14 3_665 . 151.28(12) ?
loop_
    _geom_hbond_atom_site_label_D
    _geom_hbond_atom_site_label_H
    _geom_hbond_atom_site_label_A
    _geom_hbond_site_symmetry_A
    _geom_hbond_distance_DH
    _geom_hbond_distance_HA
    _geom_hbond_distance_DA
    _geom_hbond_angle_DHA
    _geom_hbond_publ_flag
    O1W H1W1 O5 3_655 0.76(3) 2.05(3) 2.779(2) 163(3) yes
    O1 H1O O6 . 0.93(3) 1.68(3) 2.597(2) 167(3) yes
    O1W H2W1 O6 3_665 0.89(3) 1.90(3) 2.754(2) 159(3) yes
data_global
_journal_date_recd_electronic     2011-02-22
_journal_date_accepted     2011-04-11
_journal_name_full     'Acta Crystallographica, Section E'
_journal_year     2011
_journal_volume     67
_journal_issue      5
_journal_page_first     m597
_journal_page_last     m597
_journal_paper_category     QM
_journal_coeditor_code     BV2180
_publ_contact_author_name     'Zukhra Kadirova'
_publ_contact_author_address
;
Tashkent Chemical-Technological Institute, Navoi 32, Tashkent, 100011,
 UZBEKISTAN
;
_publ_contact_author_email     'zuhra_kadirova@yahoo.com'
_publ_contact_author_fax     '998712627990'
_publ_contact_author_phone     '998712625660'
_publ_section_title
;\
<i>catena</i>-Poly[[aqua(benzoato-\k^2^<i>O</i>,<i>O</i>')(benzoic
acid-\k<i>O</i>)calcium]-\m~3~-benzoato-\k^4^<i>O</i>:<i>O</i>,\
<i>O</i>':<i>O</i>']
;
loop_
    _publ_author_name
    _publ_author_footnote
    _publ_author_address
    'Azizov, Olimjon' .
;
Institute of General and Inorganic Chemistry, Abdullaev St 32,
Tashkent 100077, Uzbekistan
;
    'Kadirova, Zukhra' .
;
Tashkent Chemical--Technological Institute, Navoi St 32, Tashkent 100011,
Uzbekistan
;
    'Azizov, Tohir' .
;
Institute of General and Inorganic Chemistry, Abdullaev St 32,
Tashkent 100077, Uzbekistan
;
    'Tolipov, Samat' .
;
Institute of Biorganic Chemistry, Mirzo-Ulugbek St 83, Tashkent 100125,
Uzbekistan
;
    'Ibragimov, Bakhtiyar' .
;
Institute of Biorganic Chemistry, Mirzo-Ulugbek St 83, Tashkent 100125,
Uzbekistan
;
