# Supplementary material for: catena-Poly[[aqua­(benzoato-κ2 O,O′)(benzoic acid-κO)calcium]-μ3-benzoato-κ4 O:O,O′:O′]
Source: Acta Crystallogr Sect E Struct Rep Online. 2011 Apr 16;67(Pt 5):m597. doi: 10.1107/S1600536811013493 (PMC3089294; doi:10.1107/S1600536811013493)
Supplement: Supplementary file 2 [file e-67-0m597-Isup2.hkl]

# 
# h,k,l, Fc-squared, Fo-squared, sigma(Fo-squared) and status flag 
# 
data_I
_shelx_title ' exp_437olim in P2(1)/n' 
_shelx_refln_list_code          4 
_shelx_F_calc_maximum      227.04 
_exptl_crystal_F_000       880.00 
_reflns_d_resolution_high  0.8148 
 
loop_ 
 _symmetry_equiv_pos_as_xyz 
 'x, y, z' 
 '-x+1/2, y+1/2, -z+1/2' 
 '-x, -y, -z' 
 'x-1/2, -y-1/2, z-1/2' 
 
_cell_length_a    15.5535 
_cell_length_b     6.6118 
_cell_length_c    20.1828 
_cell_angle_alpha  90.000 
_cell_angle_beta   94.375 
_cell_angle_gamma  90.000 
 
_shelx_F_squared_multiplier     1.000 
 
loop_ 
 _refln_index_h 
 _refln_index_k 
 _refln_index_l 
 _refln_F_squared_calc 
 _refln_F_squared_meas 
 _refln_F_squared_sigma 
 _refln_observed_status 
   2   0   0      322.07      359.02      6.61 o 
   4   0   0    10783.83    10662.26     85.70 o 
   6   0   0     3639.87     3556.62     61.40 o 
   8   0   0      903.20      754.99     12.37 o 
  10   0   0      368.29      356.50     19.34 o 
  12   0   0      361.96      352.56     16.61 o 
  14   0   0       30.52       26.80      9.47 o 
  16   0   0      196.28      191.90     13.80 o 
  18   0   0       97.11       88.71      7.73 o 
   1   1   0      738.62      666.70      6.18 o 
   2   1   0       63.13       63.70      2.89 o 
   3   1   0      348.94      278.62      3.82 o 
   4   1   0      844.58      780.52      7.52 o 
   5   1   0        0.81        1.42      1.43 o 
   6   1   0       87.63       70.05      2.57 o 
   7   1   0     1350.10     1393.55     16.15 o 
   8   1   0      597.26      657.40      8.97 o 
   9   1   0      169.07      177.47      5.93 o 
  10   1   0       11.31       12.75      4.07 o 
  11   1   0       91.86       96.97      5.39 o 
  12   1   0        7.03        2.95      4.89 o 
  13   1   0        0.11       -4.48      5.56 o 
  14   1   0      174.86      181.42     11.97 o 
  15   1   0       73.64       56.01      6.74 o 
  16   1   0      596.03      570.01     14.61 o 
  17   1   0        1.45        3.63      7.33 o 
  18   1   0      107.31      106.09      6.32 o 
   0   2   0     4108.94     3932.35     28.16 o 
   1   2   0      214.82      236.82      6.41 o 
   2   2   0     1508.66     1410.54     52.34 o 
   3   2   0      236.15      235.63      4.70 o 
   4   2   0      257.47      264.29      4.58 o 
   5   2   0        0.54        2.19      3.38 o 
   6   2   0      357.00      327.32      8.89 o 
   7   2   0     1167.42     1157.53     16.26 o 
   8   2   0     2272.46     2443.75     86.81 o 
   9   2   0       20.33       31.04      5.79 o 
  10   2   0      596.91      635.66     16.56 o 
  11   2   0      265.98      271.73      8.29 o 
  12   2   0      892.41      869.17     14.66 o 
  13   2   0       92.75       86.35      6.10 o 
  14   2   0      498.07      496.78     17.03 o 
  15   2   0        1.00       -5.06      5.43 o 
  16   2   0        2.66       -5.21      6.16 o 
  17   2   0       22.94       16.66      7.91 o 
  18   2   0      392.00      458.79     13.82 o 
   1   3   0      732.41      775.66     28.14 o 
   2   3   0     3567.61     3672.40     86.58 o 
   3   3   0        2.61        2.85      2.79 o 
   4   3   0    10535.02    12438.86    313.18 o 
   5   3   0       61.47       66.95      4.36 o 
   6   3   0      549.55      485.08      9.40 o 
   7   3   0      182.20      191.07      8.80 o 
   8   3   0      151.22      149.37      9.88 o 
   9   3   0       50.24       48.90      5.48 o 
  10   3   0      273.17      273.34     12.64 o 
  11   3   0      138.18      148.76      8.39 o 
  12   3   0      155.40      168.05      9.59 o 
  13   3   0        0.02       -0.24      6.80 o 
  14   3   0       19.84       18.32      6.95 o 
  15   3   0        4.61       -1.76      6.24 o 
  16   3   0       91.56       89.13      6.18 o 
  17   3   0       41.50       45.76      6.20 o 
   0   4   0     1971.48     2034.45     29.42 o 
   1   4   0       61.40       70.94      4.78 o 
   2   4   0      991.72      988.35     27.10 o 
   3   4   0        2.38       -1.20      8.41 o 
   4   4   0       51.97       55.44      5.79 o 
   5   4   0      242.63      309.51      8.04 o 
   6   4   0       20.04       21.95      4.69 o 
   7   4   0      500.69      486.35     18.62 o 
   8   4   0       11.36       13.19      5.33 o 
   9   4   0      427.46      448.40     17.12 o 
  10   4   0      425.99      444.01     14.89 o 
  11   4   0      306.36      297.92     17.12 o 
  12   4   0      377.77      393.49     19.71 o 
  13   4   0        0.50        2.61      8.64 o 
  14   4   0      146.88      159.91     12.14 o 
  15   4   0       41.12       38.27      7.39 o 
  16   4   0        0.42        9.99      6.42 o 
   1   5   0      116.24      121.48      7.83 o 
   2   5   0      376.50      337.82     11.37 o 
   3   5   0       95.24      100.48      8.42 o 
   4   5   0      776.03      713.21     16.40 o 
   5   5   0        1.88        7.72      5.33 o 
   6   5   0      919.25      902.00     15.04 o 
   7   5   0        4.37        0.01      5.60 o 
   8   5   0      416.95      377.94     10.50 o 
   9   5   0       95.97      111.97      6.76 o 
  10   5   0       76.64       64.09      6.43 o 
  11   5   0       11.87       12.69      7.16 o 
  12   5   0       62.07       64.14      9.44 o 
  13   5   0       21.65       19.68      7.82 o 
  14   5   0      220.43      266.42     12.59 o 
   0   6   0     2420.86     2534.63     44.17 o 
   1   6   0        0.31       -7.40      7.40 o 
   2   6   0      236.33      245.23     16.03 o 
   3   6   0       70.66       53.51      7.02 o 
   4   6   0       11.81        7.70      7.30 o 
   5   6   0       49.02       47.18      7.43 o 
   6   6   0      407.58      372.34     12.40 o 
   7   6   0       46.40       47.05      6.14 o 
   8   6   0       31.13       35.03      6.03 o 
   9   6   0      102.98       93.74      6.21 o 
  10   6   0      115.30      119.42      9.18 o 
  11   6   0       15.73       11.20      8.19 o 
  12   6   0      139.79      158.16      9.13 o 
   1   7   0       56.63       56.59      7.59 o 
   2   7   0      101.54       73.05     11.99 o 
   3   7   0       35.74       33.48      9.76 o 
   4   7   0      326.71      372.32     18.49 o 
   5   7   0      104.82      113.87     12.54 o 
   6   7   0      375.46      426.11     18.67 o 
   7   7   0        3.95        0.85      9.15 o 
   8   7   0      136.14      134.99     10.54 o 
   9   7   0      173.03      132.46      9.80 o 
 -17   0   1       35.44       42.69      7.70 o 
 -15   0   1        0.71        0.00      9.50 o 
 -13   0   1      151.06      126.38     11.28 o 
 -11   0   1      135.45      153.19     10.96 o 
  -9   0   1     1200.72     1153.35     24.15 o 
  -7   0   1     2559.33     2444.56     42.94 o 
  -5   0   1     1177.35     1070.57     21.00 o 
  -3   0   1    15453.22    14767.33     79.24 o 
  -1   0   1    15415.82    13529.54    131.19 o 
   1   0   1    23452.85    20944.73     65.94 o 
   3   0   1     3918.13     3634.81      8.58 o 
   5   0   1     3407.71     3373.96     25.16 o 
   7   0   1      436.08      495.58      9.52 o 
   9   0   1     1606.45     1572.08     90.89 o 
  11   0   1      329.57      283.16     13.82 o 
  13   0   1     1010.69      881.96     26.38 o 
  15   0   1      104.42      104.43     11.00 o 
  17   0   1       87.46       81.71      9.61 o 
 -18   1   1        5.23        3.65      5.18 o 
 -17   1   1      117.97      133.87      7.24 o 
 -16   1   1        0.02        3.51      6.10 o 
 -15   1   1      686.55      678.87     25.20 o 
 -14   1   1       71.32       61.37     11.11 o 
 -13   1   1      420.37      397.22     13.06 o 
 -12   1   1      338.93      322.13      9.39 o 
 -11   1   1      185.52      172.89      7.70 o 
 -10   1   1        9.32        0.33      6.48 o 
  -9   1   1      356.59      360.34      8.85 o 
  -8   1   1      514.79      564.83     12.85 o 
  -7   1   1     3359.50     3392.06     37.37 o 
  -6   1   1      915.15     1010.61     12.67 o 
  -5   1   1     3530.67     2853.26     17.62 o 
  -4   1   1     2684.83     2703.57     16.75 o 
  -3   1   1      214.97      203.51      2.78 o 
  -2   1   1      855.22      888.58      6.33 o 
  -1   1   1     1364.29     1412.20      7.19 o 
   0   1   1     5092.87     5297.27     34.16 o 
   1   1   1     7139.32     7539.41     34.42 o 
   2   1   1     1301.72     1291.22     16.59 o 
   3   1   1      942.75      888.51      5.45 o 
   4   1   1      430.61      388.53      4.13 o 
   5   1   1      600.38      636.63     12.13 o 
   6   1   1        0.20        4.30      1.55 o 
   7   1   1     8512.56     8533.50     42.11 o 
   8   1   1      464.09      551.74     10.20 o 
   9   1   1      164.66      126.36      6.54 o 
  10   1   1       31.71       33.34      3.58 o 
  11   1   1       25.07       26.50      4.47 o 
  12   1   1        8.74        7.85      4.97 o 
  13   1   1       99.46       84.46      5.75 o 
  14   1   1        9.15        0.46      5.50 o 
  15   1   1      585.47      569.59     40.19 o 
  16   1   1        5.53       -0.52      5.73 o 
  17   1   1      304.21      321.59     10.08 o 
  18   1   1        0.67        3.57      4.78 o 
 -18   2   1        0.00       -6.59      6.59 o 
 -17   2   1      207.04      224.36     12.75 o 
 -16   2   1       74.54       66.73      6.52 o 
 -15   2   1      105.10      123.49      6.26 o 
 -14   2   1       43.23       37.53      6.76 o 
 -13   2   1      508.45      564.01     13.06 o 
 -12   2   1      278.67      291.04      8.91 o 
 -11   2   1     2801.22     2746.44     26.14 o 
 -10   2   1        1.12        0.95      4.91 o 
  -9   2   1     1652.73     1815.89     97.85 o 
  -8   2   1        6.63       30.72     17.78 o 
  -7   2   1      759.20      788.28     47.95 o 
  -6   2   1       99.31      101.95      5.34 o 
  -5   2   1      258.00      322.43     20.01 o 
  -4   2   1      123.14      124.60      5.28 o 
  -3   2   1      268.76      337.91     10.04 o 
  -2   2   1       25.50       24.71      3.11 o 
  -1   2   1     5175.64     5298.70     23.29 o 
   0   2   1        8.67       11.91      1.99 o 
   1   2   1     3120.94     2900.63     21.16 o 
   2   2   1        1.61        2.33      2.04 o 
   3   2   1       17.68       13.91      1.61 o 
   4   2   1      534.04      561.94      9.50 o 
   5   2   1       11.62       12.20      1.54 o 
   6   2   1      577.81      687.22     13.66 o 
   7   2   1       43.10       53.65      5.15 o 
   8   2   1      100.77       96.81      5.83 o 
   9   2   1      257.67      230.84      8.85 o 
  10   2   1      588.00      598.34     15.87 o 
  11   2   1     4420.50     4398.17     39.20 o 
  12   2   1        0.35       -0.15      5.16 o 
  13   2   1       18.98       26.74      5.42 o 
  14   2   1        0.07        0.20      5.38 o 
  15   2   1       12.31        8.32      5.14 o 
  16   2   1       41.60       45.44      5.06 o 
  17   2   1      255.84      280.31     13.10 o 
  18   2   1       35.37       48.32      7.09 o 
 -17   3   1      118.10      119.19      5.65 o 
 -16   3   1       15.46       19.66      6.52 o 
 -15   3   1       18.61       22.64      6.39 o 
 -14   3   1      110.96      114.42     13.00 o 
 -13   3   1        6.13        5.73      6.75 o 
 -12   3   1      130.39      136.48      7.68 o 
 -11   3   1     1381.99     1455.71     34.15 o 
 -10   3   1       15.64       16.03      5.55 o 
  -9   3   1        1.48        5.64      4.70 o 
  -8   3   1      717.58      708.06     15.21 o 
  -7   3   1      275.72      248.91      9.00 o 
  -6   3   1      156.82      169.31      7.25 o 
  -5   3   1     1085.95     1097.55     13.00 o 
  -4   3   1      287.10      301.61      7.25 o 
  -3   3   1     6203.30     6709.72     35.70 o 
  -2   3   1      130.16      134.70      5.23 o 
  -1   3   1     3412.75     3570.70     87.49 o 
   0   3   1        0.82        0.68      2.84 o 
   1   3   1     3325.30     3498.06     22.56 o 
   2   3   1       55.44       62.64      3.85 o 
   3   3   1     7743.15     8394.26    282.21 o 
   4   3   1      397.34      451.12     14.19 o 
   5   3   1     2893.24     2882.84     72.09 o 
   6   3   1       17.20       22.84      4.15 o 
   7   3   1      317.41      334.30      9.95 o 
   8   3   1        0.07        5.21     10.11 o 
   9   3   1      396.96      407.40     12.64 o 
  10   3   1       26.10       25.37      5.47 o 
  11   3   1       14.63        7.47      5.65 o 
  12   3   1        2.77        5.25      7.13 o 
  13   3   1       10.38       16.72      6.96 o 
  14   3   1        6.98       -4.43      6.55 o 
  15   3   1       22.13       25.76      6.29 o 
  16   3   1        0.98        0.40      5.95 o 
  17   3   1      156.43      160.82      7.85 o 
 -16   4   1        2.82       -5.57      6.47 o 
 -15   4   1       16.43       11.38      7.87 o 
 -14   4   1       16.11       15.85      8.33 o 
 -13   4   1       69.83       72.85      9.78 o 
 -12   4   1        0.32       -0.16      7.43 o 
 -11   4   1      736.55      742.13     19.60 o 
 -10   4   1       52.38       46.51      7.05 o 
  -9   4   1      157.52      173.52     11.41 o 
  -8   4   1      112.35      115.78      6.66 o 
  -7   4   1      598.60      561.37     17.51 o 
  -6   4   1        2.53        7.66      4.71 o 
  -5   4   1        6.22       16.39      4.96 o 
  -4   4   1      580.52      650.69     19.77 o 
  -3   4   1       33.65       23.13      7.48 o 
  -2   4   1       82.37       79.99      5.15 o 
  -1   4   1     1290.76     1393.80     17.29 o 
   0   4   1       27.18       20.29      6.11 o 
   1   4   1     1319.97     1369.38     16.81 o 
   2   4   1        1.84       15.14      7.24 o 
   3   4   1       11.49       22.06      6.73 o 
   4   4   1      816.60      983.76     23.87 o 
   5   4   1      852.64      915.81     23.33 o 
   6   4   1      146.19      141.95      9.61 o 
   7   4   1      152.53      166.26      8.02 o 
   8   4   1      116.24      112.88      8.56 o 
   9   4   1        8.81       15.80      5.70 o 
  10   4   1       99.18       90.94      6.82 o 
  11   4   1     1732.30     1756.05     41.15 o 
  12   4   1        0.59       20.51      9.91 o 
  13   4   1      485.11      562.77     22.21 o 
  14   4   1       14.49       14.37      8.50 o 
  15   4   1       35.84       42.94      7.33 o 
  16   4   1        0.58        1.06      6.35 o 
 -14   5   1       11.41       11.62      6.87 o 
 -13   5   1      154.55      163.32     11.23 o 
 -12   5   1       18.51       19.39      8.32 o 
 -11   5   1        1.08        0.66      6.74 o 
 -10   5   1        6.15        2.52      6.32 o 
  -9   5   1       12.15       10.98      5.79 o 
  -8   5   1       66.29       65.42      6.01 o 
  -7   5   1      962.78      916.48     16.73 o 
  -6   5   1        1.22        1.69      6.15 o 
  -5   5   1     1465.68     1526.11     20.01 o 
  -4   5   1      284.81      270.70      8.35 o 
  -3   5   1     1972.69     1932.13     37.62 o 
  -2   5   1      177.66      189.40      8.86 o 
  -1   5   1      101.09      114.23     11.38 o 
   0   5   1      323.20      317.15     11.21 o 
   1   5   1        1.40        0.95      6.83 o 
   2   5   1       58.67       59.74      5.70 o 
   3   5   1       21.71       30.51      5.50 o 
   4   5   1       33.31       30.79      6.45 o 
   5   5   1      427.95      443.97     10.58 o 
   6   5   1       17.82        9.83      5.65 o 
   7   5   1      803.37      738.62     13.97 o 
   8   5   1       45.39       33.51      5.88 o 
   9   5   1       35.24       47.79      6.99 o 
  10   5   1      145.48      160.35      7.50 o 
  11   5   1       17.68       19.77      8.86 o 
  12   5   1        0.72        0.56      8.42 o 
  13   5   1      113.06      114.45     10.33 o 
  14   5   1        0.03       -4.09      6.68 o 
 -11   6   1       52.93       59.55      8.10 o 
 -10   6   1       17.17       13.55      5.83 o 
  -9   6   1       87.49       87.17      6.95 o 
  -8   6   1       12.18       22.57      5.90 o 
  -7   6   1      397.18      389.59     13.17 o 
  -6   6   1        4.40       11.43      6.94 o 
  -5   6   1      254.99      262.48     12.39 o 
  -4   6   1        0.87        1.11      7.30 o 
  -3   6   1        8.12        2.33     10.95 o 
  -2   6   1      202.09      215.70     11.14 o 
  -1   6   1      815.88      768.92     17.88 o 
   0   6   1      484.62      548.69     15.62 o 
   1   6   1     2678.34     2743.93     32.61 o 
   2   6   1        6.57        5.03     14.24 o 
   3   6   1      290.60      288.03     17.50 o 
   4   6   1       34.93       28.76     10.13 o 
   5   6   1      154.02      165.98     15.27 o 
   6   6   1       15.93        8.01     10.88 o 
   7   6   1      112.31       98.98      8.31 o 
   8   6   1       22.08       22.49      6.07 o 
   9   6   1       66.04       60.44      6.03 o 
  10   6   1       14.88       10.62      7.02 o 
  11   6   1       42.96       59.17      8.73 o 
  12   6   1       20.98       18.58      8.14 o 
  -9   7   1       13.56       15.09     10.24 o 
  -8   7   1        5.55       12.31      9.67 o 
  -7   7   1      227.73      221.13     13.61 o 
  -6   7   1       44.24       48.25      9.28 o 
  -5   7   1      362.64      395.69     18.75 o 
  -4   7   1      127.56      136.24     13.23 o 
  -3   7   1      293.08      314.23     17.50 o 
  -2   7   1       10.51       12.83     10.58 o 
  -1   7   1       75.71       77.58      7.79 o 
   0   7   1      225.04      204.47      9.96 o 
   1   7   1        1.52        2.52      7.54 o 
   2   7   1       26.81       25.22     10.70 o 
   3   7   1      139.04      120.97     13.16 o 
   4   7   1        0.24       -1.85     10.23 o 
   5   7   1      231.01      276.87     16.18 o 
   6   7   1        3.12        2.13      9.23 o 
   7   7   1      459.66      468.46     18.78 o 
   8   7   1       58.80       65.51      9.20 o 
   9   7   1      162.66      138.31      9.53 o 
 -18   0   2       47.35       47.99      6.93 o 
 -16   0   2       96.44       81.73     10.40 o 
 -14   0   2       92.51       58.21      9.78 o 
 -12   0   2        5.66        2.82      8.96 o 
 -10   0   2      416.37      488.08     11.81 o 
  -8   0   2      289.81      268.52      8.89 o 
  -6   0   2     2620.81     2353.12     19.03 o 
  -4   0   2    14511.01    13828.50     71.26 o 
  -2   0   2     1097.90     1112.82      9.88 o 
   0   0   2     8392.92     7757.44    290.93 o 
   2   0   2      605.47      669.13      9.38 o 
   4   0   2     7346.05     6949.35     24.76 o 
   6   0   2     9707.69    10312.88     31.66 o 
   8   0   2      771.65      808.79     29.45 o 
  10   0   2     1413.03     1390.76     27.35 o 
  12   0   2      254.99      191.40     12.44 o 
  14   0   2      219.60      241.81     14.54 o 
  16   0   2       23.34        3.53      8.12 o 
  18   0   2        0.41        8.50      6.78 o 
 -18   1   2       50.64       53.82     11.45 o 
 -17   1   2       16.06       15.70      5.60 o 
 -16   1   2      477.27      433.95     15.72 o 
 -15   1   2      118.24       99.50     10.03 o 
 -14   1   2      357.60      374.48     13.07 o 
 -13   1   2      196.10      191.90     12.74 o 
 -12   1   2       86.13       84.93      5.51 o 
 -11   1   2        1.58        1.20      5.26 o 
 -10   1   2     1815.05     1858.29     32.10 o 
  -9   1   2        6.20       -0.26      4.96 o 
  -8   1   2        7.05       11.91      2.85 o 
  -7   1   2     1625.08     1751.13     45.62 o 
  -6   1   2     4231.93     3980.20     22.57 o 
  -5   1   2     3494.67     3268.65     63.34 o 
  -4   1   2     4217.05     4081.11     59.19 o 
  -3   1   2      115.06      122.68      2.20 o 
  -2   1   2    22391.98    24390.43     49.84 o 
  -1   1   2     8853.81     9418.93     45.08 o 
   0   1   2     4022.36     3993.82     11.19 o 
   1   1   2     4513.83     4522.93     13.68 o 
   2   1   2      559.19      540.21      5.30 o 
   3   1   2      814.86      798.57      9.17 o 
   4   1   2      175.39      189.23      8.10 o 
   5   1   2      139.75      141.78      7.93 o 
   6   1   2      382.55      353.21      9.08 o 
   7   1   2        0.67        3.39      2.75 o 
   8   1   2     5558.85     5731.81     84.70 o 
   9   1   2      417.91      500.53     12.08 o 
  10   1   2     2308.96     2267.50     66.26 o 
  11   1   2      128.07      113.89      5.66 o 
  12   1   2      108.64      117.61      7.02 o 
  13   1   2      126.25      119.66      6.29 o 
  14   1   2       65.72       55.45      6.76 o 
  15   1   2        1.04        1.95      6.38 o 
  16   1   2      444.36      408.75     12.12 o 
  17   1   2        0.14       -2.59      5.31 o 
  18   1   2      748.05      792.79     20.16 o 
 -18   2   2      151.28      167.29      9.14 o 
 -17   2   2        0.64        8.56      7.41 o 
 -16   2   2       64.79       63.99      6.83 o 
 -15   2   2       91.28       93.72     16.71 o 
 -14   2   2       65.30       71.71      6.58 o 
 -13   2   2      102.34      110.44      6.51 o 
 -12   2   2      958.49     1024.97     20.08 o 
 -11   2   2     1365.28     1397.51     23.02 o 
 -10   2   2     1051.26     1072.79     16.60 o 
  -9   2   2       56.42       49.98      9.74 o 
  -8   2   2     1176.12     1136.11     18.29 o 
  -7   2   2       11.28       11.73      4.02 o 
  -6   2   2     3223.44     2966.46     34.61 o 
  -5   2   2        5.23        2.60      2.30 o 
  -4   2   2       24.10       60.85     11.16 o 
  -3   2   2      137.12      156.58      7.46 o 
  -2   2   2     8916.96     9073.10     48.15 o 
  -1   2   2       40.82       36.02      2.97 o 
   0   2   2     5384.32     5591.90     37.18 o 
   1   2   2       34.38       42.36      2.12 o 
   2   2   2      230.84      234.41      3.63 o 
   3   2   2      199.70      188.46      2.30 o 
   4   2   2       10.24       13.33      1.27 o 
   5   2   2      286.87      291.33      8.03 o 
   6   2   2     1987.61     2197.57     52.47 o 
   7   2   2      149.97      148.61      6.58 o 
   8   2   2       42.87       50.19      5.42 o 
   9   2   2       11.99       18.75      4.25 o 
  10   2   2      212.96      194.62      6.90 o 
  11   2   2       92.62       86.25      5.58 o 
  12   2   2     1163.65     1146.45     20.99 o 
  13   2   2       11.22        9.01      4.65 o 
  14   2   2      168.89      175.10      7.41 o 
  15   2   2       15.60       20.52      5.05 o 
  16   2   2        1.87       -1.14      5.02 o 
  17   2   2       12.53       22.92      7.10 o 
  18   2   2      123.08      116.75      7.22 o 
 -17   3   2       15.85        8.92      5.71 o 
 -16   3   2      168.55      170.75      7.68 o 
 -15   3   2        0.95        3.56      6.38 o 
 -14   3   2      122.26      117.46     12.35 o 
 -13   3   2        6.96        3.44      6.73 o 
 -12   3   2      304.95      320.96     10.39 o 
 -11   3   2        6.48        1.50      5.82 o 
 -10   3   2     3692.52     3721.65     49.72 o 
  -9   3   2       24.03       33.59      4.88 o 
  -8   3   2      373.17      415.48     47.35 o 
  -7   3   2       43.49       31.88      6.41 o 
  -6   3   2      957.29      889.17     15.59 o 
  -5   3   2       65.54       86.02      3.53 o 
  -4   3   2     5151.28     5326.95     96.15 o 
  -3   3   2     1885.71     1986.51     40.61 o 
  -2   3   2     2007.76     2102.58     30.13 o 
  -1   3   2       27.01       30.76      3.55 o 
   0   3   2      146.60      149.11      5.24 o 
   1   3   2     1221.55     1221.13     36.72 o 
   2   3   2     1539.20     1662.90     40.62 o 
   3   3   2      413.89      426.50      7.31 o 
   4   3   2    11495.90    12914.57     77.51 o 
   5   3   2       71.87       71.75      5.67 o 
   6   3   2      892.61      839.15     12.28 o 
   7   3   2      517.82      560.45     10.49 o 
   8   3   2      250.04      233.60     14.84 o 
   9   3   2       47.39       44.42      6.39 o 
  10   3   2      148.82      145.22      7.45 o 
  11   3   2       42.64       35.60      8.08 o 
  12   3   2      532.11      535.03     30.57 o 
  13   3   2      331.50      361.97     20.14 o 
  14   3   2       32.64       39.08      6.64 o 
  15   3   2        5.93        6.35      6.16 o 
  16   3   2      163.65      177.12      7.14 o 
  17   3   2        4.20       13.78      6.77 o 
 -16   4   2      114.47      121.57      8.60 o 
 -15   4   2      102.92      118.48      9.98 o 
 -14   4   2       11.63       11.33      8.31 o 
 -13   4   2       18.38       14.42      9.04 o 
 -12   4   2      193.86      194.51     12.99 o 
 -11   4   2      290.83      289.05     13.53 o 
 -10   4   2      387.09      369.02     15.90 o 
  -9   4   2        4.31       -3.62      5.87 o 
  -8   4   2      988.44     1051.63     32.63 o 
  -7   4   2        5.33        0.81      5.05 o 
  -6   4   2      176.04      159.57      7.75 o 
  -5   4   2        2.46       -1.61      4.93 o 
  -4   4   2       10.51        9.17      9.20 o 
  -3   4   2      572.02      608.37     13.50 o 
  -2   4   2       67.00       63.36      5.19 o 
  -1   4   2       26.37       26.66      4.70 o 
   0   4   2     1359.96     1419.12     35.95 o 
   1   4   2       11.06       12.02      6.47 o 
   2   4   2      715.03      776.73     20.34 o 
   3   4   2      446.12      487.28     14.45 o 
   4   4   2      595.41      637.41     13.30 o 
   5   4   2      329.56      379.33     18.48 o 
   6   4   2      370.50      368.44     11.53 o 
   7   4   2       57.48       65.04      5.36 o 
   8   4   2       11.69        4.30      5.24 o 
   9   4   2       49.38       58.76      6.24 o 
  10   4   2      461.87      462.49     14.90 o 
  11   4   2       82.98       84.30     12.51 o 
  12   4   2     1249.01     1269.90     33.31 o 
  13   4   2       13.10        7.03      9.62 o 
  14   4   2      355.06      389.08     17.30 o 
  15   4   2       10.52       17.14      6.82 o 
  16   4   2        6.99        9.20      6.14 o 
 -14   5   2      118.98      131.83      9.57 o 
 -13   5   2       35.62       57.40      9.49 o 
 -12   5   2      169.13      166.30      9.73 o 
 -11   5   2        0.14       -1.20      7.16 o 
 -10   5   2        1.36        3.82      7.49 o 
  -9   5   2       83.48       74.00      6.15 o 
  -8   5   2      123.08      100.83      6.56 o 
  -7   5   2       39.28       40.92      5.56 o 
  -6   5   2     1480.02     1392.99     18.73 o 
  -5   5   2      547.94      541.44     11.77 o 
  -4   5   2     2060.07     2094.78     27.99 o 
  -3   5   2        9.74        8.78      9.40 o 
  -2   5   2       76.38       67.68     21.75 o 
  -1   5   2      229.59      223.59      9.77 o 
   0   5   2      186.99      208.43      9.26 o 
   1   5   2        1.17        0.96      7.13 o 
   2   5   2       50.38       46.23      7.33 o 
   3   5   2        7.78        3.86      7.73 o 
   4   5   2       12.69       21.15     10.05 o 
   5   5   2       16.53       18.26      5.83 o 
   6   5   2      214.30      201.25      7.75 o 
   7   5   2       11.42       11.52      6.08 o 
   8   5   2      633.39      658.74     13.60 o 
   9   5   2       79.85       74.19      6.11 o 
  10   5   2       15.29       18.23      6.15 o 
  11   5   2      129.42      108.27     11.41 o 
  12   5   2       14.67       18.08      8.07 o 
  13   5   2       24.42       25.73      7.45 o 
  14   5   2       92.54       92.30      8.23 o 
 -10   6   2      109.79      109.98      7.74 o 
  -9   6   2       29.07       25.39      5.80 o 
  -8   6   2      184.10      196.83     10.45 o 
  -7   6   2       20.15       13.78      5.80 o 
  -6   6   2     1195.10     1131.00     22.05 o 
  -5   6   2       76.09       73.26      7.85 o 
  -4   6   2      306.55      293.31     11.60 o 
  -3   6   2      366.14      322.52     11.78 o 
  -2   6   2       59.46       68.40      6.00 o 
  -1   6   2      203.70      188.48     10.01 o 
   0   6   2     3920.44     3908.70     39.13 o 
   1   6   2      575.84      553.68     15.80 o 
   2   6   2      712.56      684.45     17.18 o 
   3   6   2       27.51       29.72      9.92 o 
   4   6   2       37.69       43.43     12.29 o 
   5   6   2        0.80        1.34     11.32 o 
   6   6   2      148.18      152.83     14.74 o 
   7   6   2       33.59       31.21     10.99 o 
   8   6   2        1.60        1.50      7.37 o 
   9   6   2       10.38        4.91      7.09 o 
  10   6   2       68.48       63.18      6.90 o 
  11   6   2        4.71        1.34      8.55 o 
  12   6   2      190.36      237.86     10.56 o 
  -8   7   2       43.71       49.19      9.28 o 
  -7   7   2       10.45       11.75      9.72 o 
  -6   7   2      204.35      191.77     13.70 o 
  -5   7   2      147.96      139.10     12.90 o 
  -4   7   2      288.06      335.12     18.19 o 
  -3   7   2       51.02       51.54     10.41 o 
  -2   7   2        9.31       -2.57     10.12 o 
  -1   7   2       20.73        5.65      7.75 o 
   0   7   2       29.22       17.68      7.51 o 
   1   7   2        2.58       -2.73      7.82 o 
   2   7   2       43.22       49.35      8.13 o 
   3   7   2        8.41        0.24     10.89 o 
   4   7   2       95.07      114.02     13.16 o 
   5   7   2       16.38        6.16      9.88 o 
   6   7   2      374.37      388.87     17.79 o 
   7   7   2       19.38       19.15      9.29 o 
   8   7   2      424.04      418.21     16.19 o 
 -17   0   3      107.28      112.48     10.39 o 
 -15   0   3       23.34       34.82      9.30 o 
 -13   0   3       83.79       74.88      8.93 o 
 -11   0   3      358.60      386.09     15.62 o 
  -9   0   3      190.41      157.51     10.32 o 
  -7   0   3    15057.81    15710.75    107.28 o 
  -5   0   3      250.78      257.82      6.01 o 
  -3   0   3     1277.22     1258.36      8.73 o 
  -1   0   3       74.79       54.98      2.70 o 
   1   0   3    16484.57    15525.90    201.83 o 
   3   0   3      138.25      124.35     13.67 o 
   5   0   3      942.41      990.85      7.22 o 
   7   0   3     2778.92     3358.46    146.46 o 
   9   0   3      233.98      238.61     11.27 o 
  11   0   3      254.23      249.63     13.09 o 
  13   0   3      295.79      223.63     14.49 o 
  15   0   3       31.35       16.92      8.74 o 
  17   0   3      264.94      257.90     12.81 o 
 -18   1   3        0.47       -4.43      5.66 o 
 -17   1   3       19.40       18.94      5.83 o 
 -16   1   3       29.46       37.21      6.63 o 
 -15   1   3      771.75      785.56     18.35 o 
 -14   1   3        0.06       -7.09      7.09 o 
 -13   1   3      752.49      749.02     17.47 o 
 -12   1   3       67.14       43.57      8.18 o 
 -11   1   3      982.56     1022.50     17.92 o 
 -10   1   3      197.82      223.68      7.33 o 
  -9   1   3      238.74      238.02     11.53 o 
  -8   1   3       51.73       51.36      7.78 o 
  -7   1   3     1998.58     1984.65     14.93 o 
  -6   1   3       63.12       66.33      2.43 o 
  -5   1   3    12019.11    11560.37    156.53 o 
  -4   1   3      647.95      622.53      5.72 o 
  -3   1   3    13248.08    13697.14     33.31 o 
  -2   1   3     2815.26     2875.03     17.25 o 
  -1   1   3     9299.78     9011.15     28.62 o 
   0   1   3     8132.95     8331.25     17.24 o 
   1   1   3     8728.59     8759.11     14.59 o 
   2   1   3     2533.37     2486.08     12.12 o 
   3   1   3        5.45        8.31      1.30 o 
   4   1   3        0.62        4.15      2.54 o 
   5   1   3       18.32       20.20      4.70 o 
   6   1   3      290.16      330.80      7.66 o 
   7   1   3     3970.97     4062.16    197.37 o 
   8   1   3      214.81      228.66      7.83 o 
   9   1   3     6449.98     6872.46    205.60 o 
  10   1   3      227.46      214.91     10.36 o 
  11   1   3      477.98      422.62     11.96 o 
  12   1   3       28.86       38.85      6.10 o 
  13   1   3       90.73       76.61      5.60 o 
  14   1   3       27.89       31.25      4.94 o 
  15   1   3     1066.73      993.92     19.11 o 
  16   1   3       82.96       83.43      6.54 o 
  17   1   3      373.65      371.04     10.14 o 
  18   1   3       19.67       20.94      7.16 o 
 -18   2   3       12.82       13.52      7.23 o 
 -17   2   3      229.88      279.98     14.13 o 
 -16   2   3        9.88       17.76      8.23 o 
 -15   2   3      222.01      249.26     10.37 o 
 -14   2   3       89.59       97.08     11.48 o 
 -13   2   3        5.54        7.73      6.90 o 
 -12   2   3        1.30        1.11      5.49 o 
 -11   2   3      516.57      513.94     11.68 o 
 -10   2   3      120.17      112.19      5.97 o 
  -9   2   3     1254.44     1264.98     21.19 o 
  -8   2   3       40.09       39.77      5.12 o 
  -7   2   3     1993.25     1950.72     17.28 o 
  -6   2   3        2.28        1.00      4.89 o 
  -5   2   3     1071.75     1299.08     82.83 o 
  -4   2   3       33.63       31.70      2.86 o 
  -3   2   3       65.59       60.76      5.32 o 
  -2   2   3      942.23      977.83     15.29 o 
  -1   2   3     1045.64      838.85     24.48 o 
   0   2   3     5005.19     5357.82     23.27 o 
   1   2   3     3603.64     3468.11     23.46 o 
   2   2   3     1645.38     1753.93     21.12 o 
   3   2   3      137.73      137.47      4.44 o 
   4   2   3      882.70      872.73     11.28 o 
   5   2   3     2902.22     2971.64     24.58 o 
   6   2   3     1564.94     1731.48     19.63 o 
   7   2   3     3549.79     3908.95     78.16 o 
   8   2   3       12.57       25.22      9.71 o 
   9   2   3      314.68      313.66     10.07 o 
  10   2   3       81.82       88.74      7.54 o 
  11   2   3     2232.75     2213.79     26.99 o 
  12   2   3      154.53      159.77      7.62 o 
  13   2   3      407.47      409.64     10.57 o 
  14   2   3        1.78       -4.38      5.28 o 
  15   2   3        6.74       10.02      4.92 o 
  16   2   3        0.63       -3.47      4.71 o 
  17   2   3        6.56       11.74      6.88 o 
 -17   3   3       86.19      104.79      8.30 o 
 -16   3   3       21.18       19.69      5.95 o 
 -15   3   3      139.09      143.51      8.36 o 
 -14   3   3        0.92       -0.24      7.11 o 
 -13   3   3      110.85      127.52      8.70 o 
 -12   3   3       76.50       69.92      8.08 o 
 -11   3   3      760.26      784.61     24.75 o 
 -10   3   3        0.73        3.60      5.31 o 
  -9   3   3     1654.23     1629.66     38.31 o 
  -8   3   3       10.21       19.60     11.48 o 
  -7   3   3        2.18        1.24      4.67 o 
  -6   3   3       94.27      100.34      5.93 o 
  -5   3   3     4190.54     4110.36    113.21 o 
  -4   3   3      341.17      355.60      7.88 o 
  -3   3   3     1136.20     1085.58     27.54 o 
  -2   3   3      182.52      164.57      5.88 o 
  -1   3   3     1150.51     1082.87     13.35 o 
   0   3   3       31.37       33.48      3.60 o 
   1   3   3      300.38      332.02      7.15 o 
   2   3   3     1295.38     1394.77     34.76 o 
   3   3   3      403.31      462.69     14.07 o 
   4   3   3     1627.07     1808.97     27.97 o 
   5   3   3     2821.42     3004.68     37.70 o 
   6   3   3        0.61       -4.55      4.55 o 
   7   3   3      384.16      402.20      9.27 o 
   8   3   3        5.70        7.12      5.52 o 
   9   3   3      262.34      268.26     13.95 o 
  10   3   3       91.99       76.70      8.54 o 
  11   3   3        3.21       -4.56      7.10 o 
  12   3   3       11.10        9.11      7.12 o 
  13   3   3       28.70       21.32      7.03 o 
  14   3   3        5.09        8.54      6.93 o 
  15   3   3       47.69       59.07      6.20 o 
  16   3   3       20.82       19.48      5.71 o 
 -16   4   3       24.46       22.59      7.25 o 
 -15   4   3      131.43      152.47     10.46 o 
 -14   4   3       85.29       84.80      9.91 o 
 -13   4   3        0.25        4.35      9.14 o 
 -12   4   3       18.74       19.82      7.32 o 
 -11   4   3     1852.53     1856.95     43.39 o 
 -10   4   3      546.08      560.28     31.26 o 
  -9   4   3      349.51      333.30     10.24 o 
  -8   4   3      187.13      198.26      8.08 o 
  -7   4   3      806.36      800.79     17.95 o 
  -6   4   3      355.38      339.65      9.42 o 
  -5   4   3      271.65      228.71      7.58 o 
  -4   4   3        6.38        0.31      5.64 o 
  -3   4   3       28.27       47.53      4.15 o 
  -2   4   3       85.18       74.79      7.33 o 
  -1   4   3      685.40      748.59     13.26 o 
   0   4   3        0.10       -3.93      5.06 o 
   1   4   3     1310.53     1346.35     26.51 o 
   2   4   3       30.14       35.99      7.82 o 
   3   4   3      401.54      410.95     16.15 o 
   4   4   3      526.49      567.59     19.67 o 
   5   4   3      973.65     1094.57     14.54 o 
   6   4   3        2.60        2.21      5.22 o 
   7   4   3      311.03      312.75      9.03 o 
   8   4   3       17.27       18.14      5.76 o 
   9   4   3       36.27       31.62      5.78 o 
  10   4   3       51.72       57.01      6.41 o 
  11   4   3     2304.06     2333.93     45.47 o 
  12   4   3        7.22       16.11      9.40 o 
  13   4   3      385.38      415.32     19.20 o 
  14   4   3       36.71       36.32      7.93 o 
  15   4   3      160.78      199.01     11.29 o 
  16   4   3       11.96        8.06      5.93 o 
 -14   5   3        1.58       -5.45      7.32 o 
 -13   5   3      211.79      234.87     13.42 o 
 -12   5   3      113.54      124.56      7.08 o 
 -11   5   3      117.36      106.96      7.24 o 
 -10   5   3       48.71       55.56      5.54 o 
  -9   5   3        4.16        3.89      5.23 o 
  -8   5   3      128.38      118.10      5.95 o 
  -7   5   3      774.77      687.87     16.21 o 
  -6   5   3      112.67      128.34      6.03 o 
  -5   5   3      664.70      615.09     15.94 o 
  -4   5   3      124.25      113.59     11.44 o 
  -3   5   3      847.85      836.73     25.38 o 
  -2   5   3      398.97      400.19     25.39 o 
  -1   5   3       12.94       22.78      6.97 o 
   0   5   3        5.02        4.24      6.68 o 
   1   5   3      782.23      788.76     16.80 o 
   2   5   3       20.50       25.28      7.20 o 
   3   5   3       24.58       12.28      7.92 o 
   4   5   3       14.00        3.81      9.58 o 
   5   5   3        9.98        2.33     11.07 o 
   6   5   3       34.60       27.39      7.29 o 
   7   5   3      727.64      692.09     13.43 o 
   8   5   3        0.81        3.06      6.10 o 
   9   5   3      617.50      655.71     17.68 o 
  10   5   3       11.98        6.66      9.94 o 
  11   5   3       37.08       32.48      7.86 o 
  12   5   3       11.64        9.47      7.87 o 
  13   5   3        5.53       11.50      8.01 o 
  14   5   3        9.62       18.85      6.70 o 
 -11   6   3       20.21       14.63     10.84 o 
 -10   6   3        2.61       10.44      7.75 o 
  -9   6   3      238.05      277.46     11.00 o 
  -8   6   3        0.75        3.53      7.24 o 
  -7   6   3     1063.39     1050.96     20.67 o 
  -6   6   3      179.48      163.97     10.85 o 
  -5   6   3     1079.85     1043.80     21.04 o 
  -4   6   3      151.92      162.35     11.66 o 
  -3   6   3      114.86      112.07      8.34 o 
  -2   6   3      631.91      594.72     15.48 o 
  -1   6   3      997.10     1004.32     43.17 o 
   0   6   3      281.20      261.00     11.92 o 
   1   6   3      707.24      791.02     18.66 o 
   2   6   3      175.31      197.01     10.52 o 
   3   6   3      512.01      557.53     16.03 o 
   4   6   3      125.22      151.46     14.79 o 
   5   6   3       28.22       26.61     11.82 o 
   6   6   3       20.20       15.39     11.55 o 
   7   6   3        2.99        1.24     11.05 o 
   8   6   3       27.13       25.67      7.58 o 
   9   6   3       38.10       49.87      7.45 o 
  10   6   3       64.86       48.78      7.08 o 
  11   6   3       95.45      110.47      8.56 o 
  -8   7   3        0.86        4.60      9.77 o 
  -7   7   3      134.65      153.47     11.86 o 
  -6   7   3       15.33       13.55     18.30 o 
  -5   7   3      143.46      143.32      9.81 o 
  -4   7   3       77.54       71.87      7.90 o 
  -3   7   3      108.10      115.70      8.59 o 
  -2   7   3       28.60       31.35      7.63 o 
  -1   7   3       18.72       10.13      7.85 o 
   0   7   3       52.19       51.74      7.62 o 
   1   7   3      116.22      104.71      8.09 o 
   2   7   3        3.49        7.85     10.37 o 
   3   7   3        5.50       -2.21     10.78 o 
   4   7   3        0.31      -10.97     10.97 o 
   5   7   3       87.08      111.18     12.54 o 
   6   7   3       18.77       13.78      9.89 o 
   7   7   3      564.36      542.84     19.60 o 
   8   7   3        7.09       -7.96      9.09 o 
 -18   0   4      100.29      100.21      8.48 o 
 -16   0   4       68.20       76.91     10.37 o 
 -14   0   4       11.06       15.51      9.01 o 
 -12   0   4       18.49       23.58      9.04 o 
 -10   0   4       58.53       73.53      8.26 o 
  -8   0   4       79.27      133.35      6.01 o 
  -6   0   4    32047.26    32859.56    243.47 o 
  -4   0   4    22166.82    21411.49    216.13 o 
  -2   0   4     2612.58     2363.35     23.40 o 
   0   0   4     7705.75     7782.93    207.55 o 
   2   0   4     3417.02     3302.24    157.96 o 
   4   0   4      685.29      647.41     48.49 o 
   6   0   4     1023.16     1094.39     23.14 o 
   8   0   4     2325.88     2570.70    140.25 o 
  10   0   4      271.61      252.41     12.62 o 
  12   0   4      306.41      269.78     14.53 o 
  14   0   4       68.12       77.99      9.73 o 
  16   0   4     1320.16     1166.02     27.49 o 
  18   0   4       26.22       33.22      5.81 o 
 -18   1   4       29.50       28.77      5.09 o 
 -17   1   4        0.33        1.11      5.99 o 
 -16   1   4       27.29       21.82      6.54 o 
 -15   1   4        1.16        7.22     12.28 o 
 -14   1   4      789.52      772.32     23.14 o 
 -13   1   4       93.77       84.75      7.52 o 
 -12   1   4     1526.00     1507.05     24.19 o 
 -11   1   4      160.01      136.50      6.14 o 
 -10   1   4      167.57      144.56      7.17 o 
  -9   1   4      126.34      111.26      7.36 o 
  -8   1   4       35.93      101.15     45.02 o 
  -7   1   4     2507.85     2692.13     20.61 o 
  -6   1   4     9022.19     8804.12     66.53 o 
  -5   1   4     3020.08     2977.13     20.77 o 
  -4   1   4     8628.33     8465.07     95.77 o 
  -3   1   4     2031.88     1810.33     14.30 o 
  -2   1   4       74.69       74.78      2.86 o 
  -1   1   4     7697.79     8002.80     67.47 o 
   0   1   4      677.25      579.12      5.12 o 
   1   1   4    13758.89    14850.73     50.75 o 
   2   1   4      413.70      320.62      3.81 o 
   3   1   4       15.65       18.32      1.96 o 
   4   1   4      514.41      496.11      7.30 o 
   5   1   4      567.37      590.95      7.50 o 
   6   1   4     1454.52     1334.75     15.11 o 
   7   1   4      725.33      746.57     12.10 o 
   8   1   4     4108.99     4305.81    127.45 o 
   9   1   4       63.78       82.16      7.14 o 
  10   1   4     1161.40     1062.44     17.45 o 
  11   1   4        8.83        5.67      4.99 o 
  12   1   4       19.55       11.67      7.95 o 
  13   1   4       52.37       57.22      5.72 o 
  14   1   4      274.14      221.56     11.29 o 
  15   1   4       81.33       82.89      5.50 o 
  16   1   4      203.97      197.83      8.66 o 
  17   1   4        1.46        4.56      5.20 o 
  18   1   4       82.04       87.14      4.90 o 
 -18   2   4      163.09      172.79      9.19 o 
 -17   2   4        2.12       -7.88      8.35 o 
 -16   2   4      325.11      335.80     16.81 o 
 -15   2   4        6.18        3.83      8.55 o 
 -14   2   4      211.11      201.61     10.06 o 
 -13   2   4       23.98       36.07      7.21 o 
 -12   2   4      345.47      324.48     14.44 o 
 -11   2   4       74.55       76.24      5.66 o 
 -10   2   4       86.27       80.77      7.16 o 
  -9   2   4       32.64       28.20      4.65 o 
  -8   2   4      990.69      937.11     31.13 o 
  -7   2   4       48.96       58.16      4.88 o 
  -6   2   4       16.45       17.34      3.98 o 
  -5   2   4     1087.98     1162.28     20.54 o 
  -4   2   4      195.12      270.25      6.63 o 
  -3   2   4       69.63       67.70      5.17 o 
  -2   2   4      317.17      284.07      8.00 o 
  -1   2   4      139.89      185.77      6.15 o 
   0   2   4      474.25      468.04      7.30 o 
   1   2   4      118.66      145.98      4.32 o 
   2   2   4     5112.01     4858.55     37.40 o 
   3   2   4      467.01      545.86     25.21 o 
   4   2   4     3987.01     4114.43     28.23 o 
   5   2   4        0.56        7.96      3.40 o 
   6   2   4      868.68      751.37     13.14 o 
   7   2   4       13.70       10.45      4.78 o 
   8   2   4     1641.81     1686.77     44.20 o 
   9   2   4      552.58      520.64     22.43 o 
  10   2   4      153.14      132.91      6.99 o 
  11   2   4        7.56        9.15      4.84 o 
  12   2   4     1928.78     1857.90     28.98 o 
  13   2   4       88.87       85.03      5.74 o 
  14   2   4      281.49      278.76      8.78 o 
  15   2   4        9.32       10.91      4.95 o 
  16   2   4       54.08       50.52      4.64 o 
  17   2   4       24.92       28.83      6.78 o 
 -17   3   4       47.69       54.46      8.01 o 
 -16   3   4       71.07       63.62      6.47 o 
 -15   3   4       34.08       41.88      6.66 o 
 -14   3   4      174.54      176.43      9.44 o 
 -13   3   4       21.54       22.00      6.87 o 
 -12   3   4        9.25       18.16      5.66 o 
 -11   3   4        1.20        1.50      5.55 o 
 -10   3   4     2930.94     2998.21     47.57 o 
  -9   3   4        6.26        3.13      4.93 o 
  -8   3   4      830.81      842.96     20.82 o 
  -7   3   4        3.22        5.79      5.41 o 
  -6   3   4      278.72      250.54      8.44 o 
  -5   3   4        8.63       21.07      5.22 o 
  -4   3   4     9148.20     9427.06    175.27 o 
  -3   3   4      123.65      111.31      4.05 o 
  -2   3   4      887.26      704.01     11.43 o 
  -1   3   4        8.38       10.51      1.95 o 
   0   3   4      344.70      332.05      8.76 o 
   1   3   4     1911.84     2141.63     17.21 o 
   2   3   4      456.82      457.21     14.64 o 
   3   3   4     1405.46     1527.50     25.64 o 
   4   3   4      659.15      677.65     17.35 o 
   5   3   4        2.07       -1.79      4.89 o 
   6   3   4      609.67      591.95     13.14 o 
   7   3   4        1.80       -5.68      7.05 o 
   8   3   4      596.85      564.41     28.85 o 
   9   3   4       48.81       54.92      5.90 o 
  10   3   4      390.75      431.00     39.80 o 
  11   3   4       77.02       77.14      7.47 o 
  12   3   4      477.89      538.02     56.68 o 
  13   3   4        3.49        5.55      6.91 o 
  14   3   4       29.93       29.11      6.40 o 
  15   3   4        0.22        1.23      5.77 o 
  16   3   4       16.47       12.62      5.37 o 
 -16   4   4      229.10      248.89     10.50 o 
 -15   4   4       66.61       76.53      8.73 o 
 -14   4   4       30.68       32.28      8.47 o 
 -13   4   4       28.59       15.92      7.38 o 
 -12   4   4      105.92       96.11     11.91 o 
 -11   4   4        2.72       -1.83      9.41 o 
 -10   4   4      617.36      613.46     17.63 o 
  -9   4   4      113.93      109.19      9.33 o 
  -8   4   4     1366.72     1453.72     36.32 o 
  -7   4   4       83.74       86.75      5.96 o 
  -6   4   4     1635.66     1595.78     26.79 o 
  -5   4   4      310.20      288.04      7.93 o 
  -4   4   4        8.04        6.11      5.34 o 
  -3   4   4      234.51      295.85      9.21 o 
  -2   4   4      140.15      169.64      5.73 o 
  -1   4   4       20.34       18.09      5.48 o 
   0   4   4      496.26      558.29     17.58 o 
   1   4   4        3.15        8.62      9.51 o 
   2   4   4      581.48      603.60     19.78 o 
   3   4   4      184.45      209.64     12.97 o 
   4   4   4      828.65      829.53     25.22 o 
   5   4   4        6.70       10.84      5.39 o 
   6   4   4      667.45      688.09     30.07 o 
   7   4   4        1.91       -5.72      5.72 o 
   8   4   4       42.54       43.87      5.66 o 
   9   4   4       14.98        9.34      6.20 o 
  10   4   4      188.57      182.81     10.15 o 
  11   4   4       41.61       20.22     10.02 o 
  12   4   4     1241.73     1415.78     34.82 o 
  13   4   4      192.45      200.73     14.37 o 
  14   4   4      426.38      472.97     17.73 o 
  15   4   4        6.19       10.61      6.65 o 
 -13   5   4       11.85       22.51      6.19 o 
 -12   5   4      310.29      356.42     10.27 o 
 -11   5   4        0.05       -0.32      6.12 o 
 -10   5   4      514.21      535.53     21.13 o 
  -9   5   4      126.12      138.40      6.50 o 
  -8   5   4      123.75      118.44      6.27 o 
  -7   5   4       17.64       18.85      4.90 o 
  -6   5   4      175.40      154.33      6.46 o 
  -5   5   4      123.37      125.97      5.89 o 
  -4   5   4      289.26      322.96     11.35 o 
  -3   5   4       86.19       86.17      7.86 o 
  -2   5   4      314.98      327.49     14.08 o 
  -1   5   4      399.62      464.70     12.84 o 
   0   5   4      125.26      106.82      7.76 o 
   1   5   4      156.37      152.22      8.99 o 
   2   5   4      382.24      379.21     14.98 o 
   3   5   4       31.30       36.73      7.70 o 
   4   5   4        5.15       16.30      7.81 o 
   5   5   4        0.14       -5.81     10.49 o 
   6   5   4      299.81      290.36     11.67 o 
   7   5   4        2.17        0.27      7.49 o 
   8   5   4      818.06      823.05     31.32 o 
   9   5   4       52.25       38.52      7.05 o 
  10   5   4      848.42      813.31     69.32 o 
  11   5   4       12.01        0.82      6.85 o 
  12   5   4       16.19        5.60      8.11 o 
  13   5   4       38.75       49.98      7.84 o 
  14   5   4        2.49        0.54      6.50 o 
 -11   6   4        2.13        8.73     10.87 o 
 -10   6   4      234.27      242.60     20.05 o 
  -9   6   4        5.87       13.10      7.35 o 
  -8   6   4      325.08      366.85     13.01 o 
  -7   6   4       26.62       30.79      7.28 o 
  -6   6   4     1096.72     1056.84     21.11 o 
  -5   6   4      164.23      162.88     10.23 o 
  -4   6   4       69.49       58.05      7.78 o 
  -3   6   4       92.64       79.35      7.73 o 
  -2   6   4       17.67        8.21      7.87 o 
  -1   6   4       15.86       13.76      7.64 o 
   0   6   4     1231.74     1276.92     23.14 o 
   1   6   4      144.80      169.76     10.14 o 
   2   6   4      396.95      421.92     23.11 o 
   3   6   4      471.51      512.19     26.33 o 
   4   6   4      429.53      440.40     23.08 o 
   5   6   4      296.03      326.82     20.11 o 
   6   6   4        2.96        8.96     12.06 o 
   7   6   4       50.91       53.48     11.77 o 
   8   6   4        0.02        3.33     10.48 o 
   9   6   4        2.53        2.51      7.40 o 
  10   6   4      153.83      161.88     41.35 o 
  11   6   4        3.47       -5.75      8.76 o 
  -8   7   4        2.44        4.77     10.43 o 
  -7   7   4       24.96       30.46      9.93 o 
  -6   7   4       77.22       79.72     17.04 o 
  -5   7   4       10.32       20.95      7.26 o 
  -4   7   4      207.90      198.15      9.34 o 
  -3   7   4       14.33       12.53      7.52 o 
  -2   7   4      231.50      230.86      9.84 o 
  -1   7   4       57.27       36.80      6.52 o 
   0   7   4      100.28       97.63     10.22 o 
   1   7   4       49.37       42.80      8.16 o 
   2   7   4      157.00      180.76     14.46 o 
   3   7   4       54.23       60.24     11.12 o 
   4   7   4       12.65        9.30     11.23 o 
   5   7   4       18.33       20.60     10.63 o 
   6   7   4      141.99      154.27     12.77 o 
   7   7   4        7.71        7.31     10.01 o 
   8   7   4      421.45      352.33     14.83 o 
 -17   0   5       26.15       45.16      8.52 o 
 -15   0   5      586.13      596.18     23.00 o 
 -13   0   5      521.64      494.92     20.38 o 
 -11   0   5      332.96      303.66     14.20 o 
  -9   0   5     1103.21     1075.79     24.85 o 
  -7   0   5     4719.90     4371.70     28.54 o 
  -5   0   5    21822.65    21044.16     64.94 o 
  -3   0   5     1047.32      876.92     11.23 o 
  -1   0   5       11.27       14.65      2.51 o 
   1   0   5     8780.88     8468.32     37.16 o 
   3   0   5     7376.57     7221.23    362.62 o 
   5   0   5     3046.52     2466.80    204.46 o 
   7   0   5     1657.25     1661.36     18.07 o 
   9   0   5       70.89       72.88      7.63 o 
  11   0   5       52.16       48.16      7.69 o 
  13   0   5      706.68      578.34     21.19 o 
  15   0   5      241.83      229.02     14.29 o 
  17   0   5        9.21        7.31      6.21 o 
 -18   1   5        8.85        1.44      9.96 o 
 -17   1   5       12.42       11.64      6.16 o 
 -16   1   5        0.38        2.61      8.99 o 
 -15   1   5      379.30      390.36     13.38 o 
 -14   1   5       89.54       81.27      7.15 o 
 -13   1   5      439.62      456.84     27.01 o 
 -12   1   5       90.55       96.72      8.54 o 
 -11   1   5     1212.91     1144.67     16.24 o 
 -10   1   5      404.96      370.11      8.83 o 
  -9   1   5      300.39      302.53     13.24 o 
  -8   1   5      883.69      893.55     13.18 o 
  -7   1   5     5265.29     4894.56     31.12 o 
  -6   1   5     2569.08     2478.59     17.49 o 
  -5   1   5     1834.69     1636.27     16.21 o 
  -4   1   5     1292.03     1271.47     28.28 o 
  -3   1   5     1121.76     1172.81     16.92 o 
  -2   1   5        9.19       11.82      3.39 o 
  -1   1   5     6397.25     6222.85     57.47 o 
   0   1   5     1944.80     1954.21     15.48 o 
   1   1   5    17188.27    16215.87    132.01 o 
   2   1   5      139.20       92.20      3.09 o 
   3   1   5     1569.72     1412.89     15.63 o 
   4   1   5      728.55      725.55      9.15 o 
   5   1   5     3261.11     3233.91     34.76 o 
   6   1   5       50.60       61.24      4.16 o 
   7   1   5     2910.12     2825.62     39.05 o 
   8   1   5       15.35       14.97      6.32 o 
   9   1   5     1683.87     1537.58     19.63 o 
  10   1   5      110.26      103.24      6.39 o 
  11   1   5      410.94      363.25     12.05 o 
  12   1   5      370.86      328.79     11.15 o 
  13   1   5      288.34      286.04     13.99 o 
  14   1   5       32.45       27.85      4.80 o 
  15   1   5       34.52       33.82      4.15 o 
  16   1   5       15.31       20.41      5.39 o 
  17   1   5        8.11        3.01      4.72 o 
  18   1   5        6.28       13.34      5.63 o 
 -18   2   5        4.13        5.07      6.47 o 
 -17   2   5      428.78      492.19     17.54 o 
 -16   2   5       19.41       17.36      8.43 o 
 -15   2   5      729.70      796.68     27.09 o 
 -14   2   5        0.10        1.40      7.40 o 
 -13   2   5      810.81      833.93     28.56 o 
 -12   2   5       17.85       12.24      7.01 o 
 -11   2   5     1587.59     1535.40     19.89 o 
 -10   2   5       31.79       31.36      4.51 o 
  -9   2   5      543.92      528.37     12.73 o 
  -8   2   5      123.49      121.67      6.71 o 
  -7   2   5     1157.73     1149.61     15.61 o 
  -6   2   5     1511.22     1342.70     18.51 o 
  -5   2   5      378.86      291.26     10.65 o 
  -4   2   5      245.20      259.37      9.46 o 
  -3   2   5      184.79      222.03      3.38 o 
  -2   2   5      200.84      214.28     11.89 o 
  -1   2   5       56.98       55.44      2.41 o 
   0   2   5      247.15      263.94      3.86 o 
   1   2   5     1660.21     1578.34     12.11 o 
   2   2   5     1011.86     1000.07     18.96 o 
   3   2   5     1569.22     1396.72     20.85 o 
   4   2   5      484.40      470.73     10.03 o 
   5   2   5     6313.82     6328.23     68.58 o 
   6   2   5      222.56      218.23      7.65 o 
   7   2   5     1158.87     1076.65     20.92 o 
   8   2   5      406.46      431.11     14.28 o 
   9   2   5       19.11       14.17      5.52 o 
  10   2   5      100.62       92.26      6.05 o 
  11   2   5     2001.76     1801.74     34.47 o 
  12   2   5      206.07      177.79      8.34 o 
  13   2   5     1042.49      971.27     15.26 o 
  14   2   5       14.83       15.70      4.66 o 
  15   2   5      293.96      286.46      9.61 o 
  16   2   5        1.05        7.06      4.53 o 
  17   2   5        1.70        1.41      6.87 o 
 -17   3   5       16.67       17.71      7.97 o 
 -16   3   5        0.20       -9.04      9.04 o 
 -15   3   5       12.82       22.04      6.52 o 
 -14   3   5        4.64        2.27      7.02 o 
 -13   3   5      335.40      355.30     16.61 o 
 -12   3   5        5.85       -1.26      5.92 o 
 -11   3   5      301.06      286.18      9.99 o 
 -10   3   5     1037.54      985.66     20.50 o 
  -9   3   5     1331.85     1372.76     32.46 o 
  -8   3   5        0.54       -1.67      4.46 o 
  -7   3   5      223.11      227.17     24.42 o 
  -6   3   5      347.02      338.33      9.69 o 
  -5   3   5     1575.33     1472.33     24.85 o 
  -4   3   5        8.27        8.17      3.88 o 
  -3   3   5     3557.77     3485.08     72.86 o 
  -2   3   5        0.66        3.11      2.88 o 
  -1   3   5     3963.00     4012.38    147.38 o 
   0   3   5     1161.19     1327.22     24.00 o 
   1   3   5      879.54      898.55     19.81 o 
   2   3   5     1455.51     1615.73     26.54 o 
   3   3   5      396.65      419.80     14.33 o 
   4   3   5       77.42      125.56      6.40 o 
   5   3   5        4.41        6.61      5.22 o 
   6   3   5      471.61      519.47     15.96 o 
   7   3   5      665.08      751.08     15.18 o 
   8   3   5       49.40       63.58      7.67 o 
   9   3   5      680.97      732.85     32.24 o 
  10   3   5       21.81       29.36      7.96 o 
  11   3   5       71.07       72.67      7.36 o 
  12   3   5       29.73       33.04      9.89 o 
  13   3   5       14.89        8.93      6.65 o 
  14   3   5       49.99       50.50      6.32 o 
  15   3   5       20.76       23.03      5.88 o 
  16   3   5       12.92       12.33      6.73 o 
 -16   4   5       28.05       29.12      6.93 o 
 -15   4   5      300.70      322.12     14.29 o 
 -14   4   5      116.60      134.50     10.91 o 
 -13   4   5       18.30       15.97      6.91 o 
 -12   4   5       72.61       72.02      8.31 o 
 -11   4   5      688.75      679.78     19.82 o 
 -10   4   5      530.19      507.82     15.99 o 
  -9   4   5      737.22      708.48     18.06 o 
  -8   4   5       22.68       10.97      5.22 o 
  -7   4   5     1116.64     1099.83     21.96 o 
  -6   4   5       34.97       35.70      6.17 o 
  -5   4   5       22.27       26.36      4.80 o 
  -4   4   5      676.17      709.72     15.37 o 
  -3   4   5       70.23       88.79      4.65 o 
  -2   4   5       38.16       12.07      6.75 o 
  -1   4   5       57.86       76.55     16.40 o 
   0   4   5       28.40       47.25      9.52 o 
   1   4   5       29.38       38.72      7.19 o 
   2   4   5      174.71      229.58     13.63 o 
   3   4   5      392.84      371.72      9.16 o 
   4   4   5      106.74      130.10      7.73 o 
   5   4   5     1512.92     1537.57     24.88 o 
   6   4   5       70.54       72.98     14.62 o 
   7   4   5      426.03      457.05     27.47 o 
   8   4   5        3.39       -3.49      6.04 o 
   9   4   5       84.76       73.57      7.52 o 
  10   4   5      215.12      209.42     10.93 o 
  11   4   5     1194.12     1165.80     31.86 o 
  12   4   5        7.72        0.93      8.87 o 
  13   4   5      581.12      591.46     21.33 o 
  14   4   5        0.06       -6.74      6.74 o 
  15   4   5       40.46       44.88      6.67 o 
 -13   5   5      250.76      266.70     13.80 o 
 -12   5   5       29.10       33.51      5.78 o 
 -11   5   5      516.46      556.26     13.06 o 
 -10   5   5       79.05       64.75      5.73 o 
  -9   5   5      461.14      449.66     22.48 o 
  -8   5   5       42.60       48.38      5.15 o 
  -7   5   5        6.23        7.47      4.79 o 
  -6   5   5      301.93      272.44      8.91 o 
  -5   5   5      299.13      263.71      7.68 o 
  -4   5   5       66.44       69.79      7.11 o 
  -3   5   5      415.57      427.12     13.18 o 
  -2   5   5      121.51      132.50      6.94 o 
  -1   5   5       35.39       32.04      5.79 o 
   0   5   5        2.95        3.35      6.10 o 
   1   5   5      832.36      920.85     24.31 o 
   2   5   5      263.51      253.45      8.72 o 
   3   5   5      296.87      285.03      9.58 o 
   4   5   5      167.20      168.10     12.52 o 
   5   5   5       67.73       83.04     13.32 o 
   6   5   5        7.13        7.70      8.05 o 
   7   5   5     1452.01     1483.91     24.92 o 
   8   5   5      135.49      137.55      8.92 o 
   9   5   5      637.62      662.88     17.16 o 
  10   5   5        0.30        2.76      7.07 o 
  11   5   5      378.34      339.85     85.84 o 
  12   5   5       74.43       76.86      8.95 o 
  13   5   5      103.60      120.15      9.38 o 
  14   5   5       27.09       23.59      6.42 o 
 -11   6   5        8.73       13.01     10.23 o 
 -10   6   5       11.53       17.26     10.68 o 
  -9   6   5      129.02      142.97      8.81 o 
  -8   6   5        0.24        0.11      7.48 o 
  -7   6   5      332.92      325.19     12.78 o 
  -6   6   5       30.06       28.02      7.09 o 
  -5   6   5      649.04      608.40     23.37 o 
  -4   6   5       11.98        9.50      6.78 o 
  -3   6   5      271.56      255.94     17.18 o 
  -2   6   5        2.91        2.23      7.79 o 
  -1   6   5      267.85      276.82     11.81 o 
   0   6   5       48.73       50.36      8.02 o 
   1   6   5      711.14      713.96     18.33 o 
   2   6   5       49.63       45.85      8.70 o 
   3   6   5      542.12      595.30     25.93 o 
   4   6   5      536.13      561.91     25.10 o 
   5   6   5      167.78      202.16     17.65 o 
   6   6   5       38.92       54.25     12.88 o 
   7   6   5        1.76        0.85     11.56 o 
   8   6   5       16.83       14.02     10.45 o 
   9   6   5       28.57       32.08     10.26 o 
  10   6   5        4.87       22.33      6.87 o 
  -6   7   5      166.74      204.48      9.18 o 
  -5   7   5      152.18      163.07     10.33 o 
  -4   7   5      118.26      135.99      9.02 o 
  -3   7   5      322.21      305.67     12.51 o 
  -2   7   5        5.33       -7.70      7.70 o 
  -1   7   5       83.33       78.79      7.05 o 
   0   7   5       13.70       18.33      7.99 o 
   1   7   5      354.53      357.62     16.78 o 
   2   7   5        5.68        6.87     10.81 o 
   3   7   5      151.86      157.23     13.85 o 
   4   7   5       87.52       95.08     11.58 o 
   5   7   5       15.09       21.79     10.31 o 
   6   7   5        3.03       11.60     10.07 o 
   7   7   5      341.95      346.80     15.94 o 
   8   7   5       12.23       18.41      9.42 o 
 -18   0   6       20.37       32.61      7.74 o 
 -16   0   6      111.37       90.86     11.00 o 
 -14   0   6      799.53      799.99     26.80 o 
 -12   0   6        1.55       -0.19      7.81 o 
 -10   0   6      775.59      761.12     20.82 o 
  -8   0   6     2300.95     2423.67     85.20 o 
  -6   0   6     6947.51     6846.68    108.16 o 
  -4   0   6     6190.65     6025.57    173.92 o 
  -2   0   6     3855.88     3661.82     37.46 o 
   0   0   6    51548.49    53157.58    820.09 o 
   2   0   6      723.07      734.72     15.29 o 
   4   0   6    11703.48    13297.89    375.03 o 
   6   0   6      820.42      758.63     20.88 o 
   8   0   6      456.73      500.25     18.28 o 
  10   0   6        1.81        2.76      7.41 o 
  12   0   6     1452.27     1232.53     29.56 o 
  14   0   6       93.44       73.13      9.54 o 
  16   0   6       39.96       33.15      7.58 o 
  18   0   6      224.93      244.59      9.47 o 
 -18   1   6        0.74       -4.49      6.63 o 
 -17   1   6       25.86       26.15      5.74 o 
 -16   1   6       27.39       19.91      6.64 o 
 -15   1   6      185.31      179.86     10.28 o 
 -14   1   6      263.13      300.65     11.95 o 
 -13   1   6        0.04        5.31      6.92 o 
 -12   1   6      411.27      434.12     13.21 o 
 -11   1   6      259.47      243.82      8.14 o 
 -10   1   6      377.79      394.25      8.15 o 
  -9   1   6      137.19      139.25      5.42 o 
  -8   1   6       75.86      101.73      8.19 o 
  -7   1   6      579.53      544.49      9.42 o 
  -6   1   6      651.90      636.26     13.06 o 
  -5   1   6        5.61        8.47      2.70 o 
  -4   1   6      377.64      380.63     17.83 o 
  -3   1   6     1385.61     1258.81     18.83 o 
  -2   1   6       78.41      103.86      4.32 o 
  -1   1   6     4690.20     4663.09     75.44 o 
   0   1   6      944.08     1107.85     13.19 o 
   1   1   6     1798.75     1794.56     17.16 o 
   2   1   6    10336.64    10097.99     25.92 o 
   3   1   6        5.19        7.55      1.50 o 
   4   1   6      353.33      333.89      6.62 o 
   5   1   6        1.58        1.33      2.36 o 
   6   1   6      444.06      433.39      9.05 o 
   7   1   6     1370.89     1619.95     18.19 o 
   8   1   6     1169.95     1111.37     19.56 o 
   9   1   6        4.24       10.25      4.54 o 
  10   1   6      761.69      689.26     14.39 o 
  11   1   6        0.01       -1.29      5.39 o 
  12   1   6      249.61      195.09      8.70 o 
  13   1   6       38.75       28.57      6.85 o 
  14   1   6       71.93       69.69      5.37 o 
  15   1   6      117.90      111.62      8.41 o 
  16   1   6       35.02       27.77      5.06 o 
  17   1   6        0.03       -0.13      4.68 o 
 -18   2   6      186.00      170.89      8.76 o 
 -17   2   6       24.11       26.48      7.96 o 
 -16   2   6      475.71      575.62     21.05 o 
 -15   2   6        1.64        4.09      7.00 o 
 -14   2   6      678.11      727.48     38.55 o 
 -13   2   6      196.54      217.29     10.05 o 
 -12   2   6        0.29        0.62      5.71 o 
 -11   2   6      321.19      321.24     11.36 o 
 -10   2   6        8.93       12.27      5.12 o 
  -9   2   6       57.64       53.05      5.16 o 
  -8   2   6     1656.67     1676.24     21.47 o 
  -7   2   6     1412.69     1378.97     28.13 o 
  -6   2   6     4908.31     4861.49     36.53 o 
  -5   2   6      130.87      138.33     10.27 o 
  -4   2   6      250.96      210.78     20.05 o 
  -3   2   6       46.55       50.62      7.16 o 
  -2   2   6       76.02      102.73      4.58 o 
  -1   2   6       42.64       47.08      3.26 o 
   0   2   6      569.07      591.02     19.00 o 
   1   2   6     1233.75     1311.83     21.55 o 
   2   2   6      746.30      583.29     13.90 o 
   3   2   6      152.14      164.57      7.73 o 
   4   2   6     3541.04     3412.07     45.84 o 
   5   2   6      964.83     1009.55     15.10 o 
   6   2   6     1470.87     1501.13     19.05 o 
   7   2   6       69.67       62.23      7.14 o 
   8   2   6        5.55        9.88     10.88 o 
   9   2   6        2.04       -1.21      5.84 o 
  10   2   6       36.88       29.32      5.78 o 
  11   2   6        9.56       13.48      5.47 o 
  12   2   6     1006.28      952.76     15.08 o 
  13   2   6       98.16       98.22      6.88 o 
  14   2   6      908.05      893.39     14.18 o 
  15   2   6        3.17        2.60      4.46 o 
  16   2   6      105.84      116.83      4.96 o 
  17   2   6        0.03       -0.46      6.61 o 
 -17   3   6        0.33       -2.54      7.51 o 
 -16   3   6       19.39       27.46      8.98 o 
 -15   3   6        6.62        3.40      6.63 o 
 -14   3   6       74.59       89.48      7.46 o 
 -13   3   6       20.11       19.32      6.14 o 
 -12   3   6       95.48      101.27      7.10 o 
 -11   3   6       98.27       85.61      6.23 o 
 -10   3   6      350.43      306.80     11.41 o 
  -9   3   6       15.83       17.72      4.98 o 
  -8   3   6      830.37      815.19     18.85 o 
  -7   3   6        3.26        4.31      4.71 o 
  -6   3   6      145.88      151.80      5.52 o 
  -5   3   6       42.75       31.28      5.76 o 
  -4   3   6     3996.76     2913.75     33.07 o 
  -3   3   6      724.34      789.56     12.37 o 
  -2   3   6     2961.72     2932.90     73.04 o 
  -1   3   6      418.08      407.90     13.74 o 
   0   3   6     4069.78     3965.86     42.26 o 
   1   3   6      330.81      397.81     14.28 o 
   2   3   6     2948.05     3100.76     37.61 o 
   3   3   6       83.07      101.55      8.09 o 
   4   3   6      347.25      421.78     11.02 o 
   5   3   6       10.96       11.15      6.92 o 
   6   3   6      493.15      471.30     26.47 o 
   7   3   6      386.91      424.52     18.38 o 
   8   3   6      653.47      682.09     22.53 o 
   9   3   6        0.60      -12.10     12.10 o 
  10   3   6       36.23       27.70      8.21 o 
  11   3   6      137.57      145.09     13.29 o 
  12   3   6      437.08      499.21     25.60 o 
  13   3   6        4.88        6.55      6.49 o 
  14   3   6       96.28       90.40      6.89 o 
  15   3   6       14.37       15.77      5.82 o 
  16   3   6       17.16       10.93      6.30 o 
 -16   4   6      140.98      153.48      8.65 o 
 -15   4   6       10.25       22.55      7.33 o 
 -14   4   6      201.71      228.71     13.97 o 
 -13   4   6        2.06        3.06      6.28 o 
 -12   4   6       38.28       26.59      7.25 o 
 -11   4   6       23.80       33.70      6.85 o 
 -10   4   6     1135.87     1075.29     22.49 o 
  -9   4   6      153.57      152.07     11.00 o 
  -8   4   6      117.46      113.05      7.87 o 
  -7   4   6      127.63      137.79      7.24 o 
  -6   4   6       94.22       79.78      4.71 o 
  -5   4   6      104.87      109.17      5.82 o 
  -4   4   6        8.43        5.69      4.96 o 
  -3   4   6      196.13      201.64      8.69 o 
  -2   4   6      485.36      530.93     12.82 o 
  -1   4   6      174.55      207.39      8.53 o 
   0   4   6        5.46       -4.18      5.26 o 
   1   4   6      574.16      669.77     29.11 o 
   2   4   6      594.80      672.19     14.34 o 
   3   4   6       97.17       90.55      6.71 o 
   4   4   6      817.84      838.39     24.66 o 
   5   4   6      175.18      197.12      7.29 o 
   6   4   6      954.63      935.94     18.37 o 
   7   4   6      120.85      102.59      7.78 o 
   8   4   6      216.40      191.79     19.84 o 
   9   4   6        0.26        1.05      7.19 o 
  10   4   6       77.39       82.55      8.53 o 
  11   4   6       42.11       38.25      9.53 o 
  12   4   6      329.77      318.83     17.27 o 
  13   4   6        1.15        9.40      8.35 o 
  14   4   6       78.35       75.72      8.29 o 
  15   4   6        0.03       -4.73      6.69 o 
 -13   5   6        8.27        6.87      9.58 o 
 -12   5   6      415.58      470.70     13.88 o 
 -11   5   6       48.86       62.02      5.98 o 
 -10   5   6     1513.08     1476.93     25.34 o 
  -9   5   6       86.47       83.32      5.86 o 
  -8   5   6       77.80       77.18      5.31 o 
  -7   5   6        0.26        5.16      4.84 o 
  -6   5   6       81.76       79.64      5.32 o 
  -5   5   6      103.41       94.96      6.77 o 
  -4   5   6      200.62      176.81     18.23 o 
  -3   5   6       31.47       25.59      6.97 o 
  -2   5   6       14.30       16.94      5.92 o 
  -1   5   6      110.64       97.17      6.93 o 
   0   5   6      499.81      507.53     12.04 o 
   1   5   6        0.86        1.81      6.16 o 
   2   5   6     1195.67     1347.99     19.25 o 
   3   5   6      413.62      448.78     14.30 o 
   4   5   6       20.45       18.10      7.73 o 
   5   5   6      291.54      306.45     19.05 o 
   6   5   6      603.76      649.57     16.68 o 
   7   5   6        0.88        3.74      7.95 o 
   8   5   6      981.41     1013.93     20.95 o 
   9   5   6        0.13       -1.50      9.87 o 
  10   5   6      460.81      480.35     55.50 o 
  11   5   6       63.62       45.26     11.02 o 
  12   5   6      179.82      184.34     11.09 o 
  13   5   6       53.60       72.54      7.26 o 
 -11   6   6        0.46        8.06     10.57 o 
 -10   6   6       45.20       52.07     10.63 o 
  -9   6   6       27.63       26.82      7.24 o 
  -8   6   6       37.09       44.64      7.48 o 
  -7   6   6       77.70       86.36      7.39 o 
  -6   6   6      433.12      430.00     14.21 o 
  -5   6   6       51.15       51.87      5.92 o 
  -4   6   6      812.22      731.92     41.66 o 
  -3   6   6        2.33        9.52      7.93 o 
  -2   6   6      258.52      256.47     12.59 o 
  -1   6   6       50.19       46.96      8.00 o 
   0   6   6      994.96     1050.01     21.86 o 
   1   6   6       60.60       69.41     14.26 o 
   2   6   6      275.17      303.40     19.21 o 
   3   6   6       25.52       19.43     12.11 o 
   4   6   6      302.52      343.78     20.53 o 
   5   6   6       53.80       73.29     13.95 o 
   6   6   6       15.79       21.02     12.58 o 
   7   6   6        0.74        4.74     11.45 o 
   8   6   6       55.55       63.26     10.71 o 
   9   6   6       82.81       58.12     10.11 o 
  10   6   6        0.41       -9.67      9.67 o 
  -6   7   6      196.23      197.75     11.93 o 
  -5   7   6      101.33       92.29      9.81 o 
  -4   7   6      106.90      136.13      8.57 o 
  -3   7   6        3.50       -9.58     10.62 o 
  -2   7   6       87.90       86.66     10.37 o 
  -1   7   6      115.26      107.87     11.01 o 
   0   7   6      233.47      171.29     18.80 o 
   1   7   6        0.42       24.12     10.71 o 
   2   7   6      535.48      532.84     20.84 o 
   3   7   6       80.75       75.86     10.92 o 
   4   7   6       96.94      112.39     12.16 o 
   5   7   6       36.94       35.03     10.71 o 
   6   7   6       85.88       83.56     10.26 o 
   7   7   6        5.23       15.55     10.24 o 
 -17   0   7      275.24      320.34     15.05 o 
 -15   0   7      567.88      555.83     22.53 o 
 -13   0   7       85.90       95.96     10.69 o 
 -11   0   7      109.40       87.80      8.33 o 
  -9   0   7      218.55      222.16     10.87 o 
  -7   0   7      232.74      176.38      9.43 o 
  -5   0   7     4590.31     4444.98     44.34 o 
  -3   0   7     4217.44     4024.59     41.77 o 
  -1   0   7       11.07       27.36     25.13 o 
   1   0   7    12051.72    12638.72     63.04 o 
   3   0   7    24052.71    26233.22    110.63 o 
   5   0   7     5491.46     6158.26    112.73 o 
   7   0   7      128.82      150.94     10.83 o 
   9   0   7        5.36        3.38      6.38 o 
  11   0   7        4.20       10.12      7.22 o 
  13   0   7      169.05      145.98     11.80 o 
  15   0   7        6.02        8.41      6.81 o 
  17   0   7      184.01      179.53     10.02 o 
 -18   1   7       32.46       35.62      7.23 o 
 -17   1   7       64.26       66.09      9.54 o 
 -16   1   7       16.19       24.59      6.61 o 
 -15   1   7        0.72      -10.25     10.25 o 
 -14   1   7        4.63       -1.13     18.71 o 
 -13   1   7      606.79      565.86     20.09 o 
 -12   1   7      233.54      242.90     10.51 o 
 -11   1   7     1137.05     1086.86     24.57 o 
 -10   1   7      203.09      242.91      6.40 o 
  -9   1   7      708.90      734.29     11.22 o 
  -8   1   7      134.93      131.54      4.61 o 
  -7   1   7      217.44      208.21      7.55 o 
  -6   1   7      788.13      694.87     12.22 o 
  -5   1   7       41.22       42.52      4.19 o 
  -4   1   7      256.87      282.73      7.54 o 
  -3   1   7      101.09      110.74      4.48 o 
  -2   1   7       43.11       79.41     26.68 o 
  -1   1   7      121.12      154.17      9.19 o 
   0   1   7      993.20     1064.64     11.13 o 
   1   1   7     2747.10     2875.27     49.85 o 
   2   1   7        2.18        5.00      1.33 o 
   3   1   7     7325.98     7141.04    102.11 o 
   4   1   7       45.98       36.79      4.03 o 
   5   1   7     1193.25     1301.58     15.36 o 
   6   1   7      170.37      183.40      6.49 o 
   7   1   7     3822.27     4135.78     53.38 o 
   8   1   7       14.12       14.38     11.19 o 
   9   1   7      143.79      128.14      6.58 o 
  10   1   7      433.97      380.50     11.07 o 
  11   1   7      467.46      381.56     13.71 o 
  12   1   7       54.20       37.15      5.59 o 
  13   1   7      734.34      645.44     12.36 o 
  14   1   7       56.60       60.22      6.93 o 
  15   1   7       79.94       65.23      4.80 o 
  16   1   7        0.01        3.86      4.98 o 
  17   1   7       13.84       16.69      4.58 o 
 -17   2   7      264.34      279.81     13.36 o 
 -16   2   7      116.18      131.31     11.71 o 
 -15   2   7      599.24      686.42     24.15 o 
 -14   2   7        2.38       10.08      7.38 o 
 -13   2   7      386.06      426.13     15.16 o 
 -12   2   7      111.85      107.87      6.81 o 
 -11   2   7     1352.22     1368.35     24.23 o 
 -10   2   7      333.13      324.79     10.28 o 
  -9   2   7      734.83      744.22     12.84 o 
  -8   2   7       62.22       68.67      5.12 o 
  -7   2   7      522.55      540.95     10.41 o 
  -6   2   7       80.70       95.17      4.17 o 
  -5   2   7       20.43       16.32      3.43 o 
  -4   2   7       92.80       94.51      5.06 o 
  -3   2   7     1020.73     1072.77     14.34 o 
  -2   2   7       14.67       17.84      3.17 o 
  -1   2   7     2238.11     2468.93     30.96 o 
   0   2   7      559.67      604.93     15.49 o 
   1   2   7     1123.48     1115.28     19.93 o 
   2   2   7      182.72      129.78      7.83 o 
   3   2   7      665.44      558.20     11.26 o 
   4   2   7       73.75       84.48      5.40 o 
   5   2   7     2677.17     2763.12     45.49 o 
   6   2   7      868.25      915.81     15.15 o 
   7   2   7      192.30      185.52      9.69 o 
   8   2   7        3.88        8.78      5.83 o 
   9   2   7      205.24      189.81     15.39 o 
  10   2   7      145.82      155.84      7.58 o 
  11   2   7     2003.82     1854.81     24.33 o 
  12   2   7      129.08      117.31      7.47 o 
  13   2   7      166.85      153.38      6.67 o 
  14   2   7      124.99      126.35      6.17 o 
  15   2   7       84.38       93.62      4.88 o 
  16   2   7        4.16        5.20      4.25 o 
 -17   3   7       11.03        7.70      6.36 o 
 -16   3   7        3.93       -4.89      8.36 o 
 -15   3   7       46.53       50.07      8.97 o 
 -14   3   7       70.19       73.97      8.04 o 
 -13   3   7       32.97       34.98      5.80 o 
 -12   3   7       67.82       65.66      5.98 o 
 -11   3   7     1727.11     1833.75     32.97 o 
 -10   3   7      460.51      461.10     11.50 o 
  -9   3   7       99.27       97.44      6.09 o 
  -8   3   7       15.99       16.87      4.66 o 
  -7   3   7      238.04      226.72      6.42 o 
  -6   3   7      129.28      115.91      5.89 o 
  -5   3   7        9.98       14.38      4.86 o 
  -4   3   7      141.88      129.85      7.76 o 
  -3   3   7     2823.11     2996.49    178.54 o 
  -2   3   7      803.16      845.73     20.33 o 
  -1   3   7     3290.67     3046.13     37.79 o 
   0   3   7      600.62      651.79     17.45 o 
   1   3   7     3970.25     4158.70     44.77 o 
   2   3   7      272.59      315.35     12.54 o 
   3   3   7       22.69       13.19      6.80 o 
   4   3   7       79.35       72.14      8.12 o 
   5   3   7      526.36      472.37     17.07 o 
   6   3   7       50.58       42.31      6.27 o 
   7   3   7      483.50      501.69     19.30 o 
   8   3   7      169.45      174.12     13.70 o 
   9   3   7      604.86      644.64     23.12 o 
  10   3   7        0.36        6.17      7.66 o 
  11   3   7      150.42      149.90     14.90 o 
  12   3   7        4.14       -3.79      9.67 o 
  13   3   7      203.58      211.02     12.85 o 
  14   3   7       11.37       16.65      5.72 o 
  15   3   7       92.44      101.62      8.57 o 
  16   3   7        0.04        0.41      6.57 o 
 -15   4   7      447.77      508.70     16.46 o 
 -14   4   7       52.52       72.62      8.30 o 
 -13   4   7      106.47      102.24      7.73 o 
 -12   4   7        0.31        7.58      6.90 o 
 -11   4   7      306.20      307.23     12.86 o 
 -10   4   7        3.93       13.39      8.05 o 
  -9   4   7       23.77        9.60      6.29 o 
  -8   4   7      137.37      130.24     10.40 o 
  -7   4   7       56.01       46.89      4.68 o 
  -6   4   7        0.19       -3.51      4.19 o 
  -5   4   7      248.36      184.06      8.78 o 
  -4   4   7      116.79      112.37     12.15 o 
  -3   4   7      509.67      470.69     12.77 o 
  -2   4   7      962.38     1029.39     24.80 o 
  -1   4   7       88.81       92.23      8.26 o 
   0   4   7       45.93       31.51      5.22 o 
   1   4   7       53.59       60.00      6.11 o 
   2   4   7      133.71      133.96      6.73 o 
   3   4   7      500.61      446.33     47.27 o 
   4   4   7       82.08       85.69     15.69 o 
   5   4   7     2194.30     2159.66     26.66 o 
   6   4   7       88.91       79.80      6.40 o 
   7   4   7      446.06      416.55     13.60 o 
   8   4   7       17.50        8.52      7.55 o 
   9   4   7      105.96      122.81      9.01 o 
  10   4   7      238.70      219.67     10.68 o 
  11   4   7       73.64       62.58     18.72 o 
  12   4   7      154.43      120.87     11.74 o 
  13   4   7       68.55       78.16      9.03 o 
  14   4   7        5.47       26.57      7.16 o 
  15   4   7      135.99      148.79      8.28 o 
 -13   5   7      363.48      425.98     16.08 o 
 -12   5   7      128.95      122.95      7.99 o 
 -11   5   7      465.43      489.06     40.71 o 
 -10   5   7        0.81        6.31      7.14 o 
  -9   5   7      807.98      785.02     21.08 o 
  -8   5   7       54.90       42.23      6.24 o 
  -7   5   7       44.78       38.41      5.74 o 
  -6   5   7       25.73       18.81      5.57 o 
  -5   5   7        1.50        8.18      5.25 o 
  -4   5   7      125.88      120.16     13.61 o 
  -3   5   7      286.19      255.33     11.12 o 
  -2   5   7      107.41      107.99      6.61 o 
  -1   5   7       24.02       24.85      5.97 o 
   0   5   7      101.84       86.83      6.59 o 
   1   5   7      989.10     1058.56     20.91 o 
   2   5   7        0.20       12.39      6.61 o 
   3   5   7     1304.86     1365.55     24.73 o 
   4   5   7      287.61      281.16     12.22 o 
   5   5   7       14.10       20.86      7.53 o 
   6   5   7        1.75       -0.26     13.03 o 
   7   5   7      972.42     1030.94     26.23 o 
   8   5   7       78.11       67.65      8.18 o 
   9   5   7      488.43      527.75     18.10 o 
  10   5   7       32.24       34.80      6.97 o 
  11   5   7       54.94       49.82      8.94 o 
  12   5   7       29.62       33.03      7.80 o 
  13   5   7       40.39       51.10      6.29 o 
 -10   6   7       25.60       21.36     12.10 o 
  -9   6   7       14.91       23.10      7.74 o 
  -8   6   7      168.42      165.44      9.21 o 
  -7   6   7      281.68      307.46     15.52 o 
  -6   6   7      283.12      276.02     12.06 o 
  -5   6   7      474.60      502.13     19.55 o 
  -4   6   7       10.81        8.85      5.74 o 
  -3   6   7      710.74      785.91     18.55 o 
  -2   6   7       75.47       80.45      8.80 o 
  -1   6   7        0.55       -4.15      6.61 o 
   0   6   7       12.47        7.34      6.70 o 
   1   6   7      460.46      516.55     15.04 o 
   2   6   7        8.24       18.39     11.31 o 
   3   6   7      200.20      198.03     10.42 o 
   4   6   7       20.93       25.88     13.21 o 
   5   6   7      194.73      252.85     19.51 o 
   6   6   7       26.04       29.04     12.41 o 
   7   6   7      125.68      121.01     14.26 o 
   8   6   7       10.49        5.50     10.99 o 
   9   6   7       33.13       27.36      9.63 o 
  10   6   7        2.28        4.29      9.18 o 
  -6   7   7       34.49       33.52      9.87 o 
  -5   7   7       38.70       41.30     10.34 o 
  -4   7   7        1.07        3.01      9.64 o 
  -3   7   7        3.91       -1.14      9.74 o 
  -2   7   7        2.89       -2.65     10.36 o 
  -1   7   7       80.78       63.91     10.16 o 
   0   7   7      185.50      144.78     36.43 o 
   1   7   7      796.79      543.20     19.52 o 
   2   7   7        7.91       23.44     10.96 o 
   3   7   7      148.81      155.30     13.30 o 
   4   7   7        6.20        0.46     10.68 o 
   5   7   7        1.06       -5.72     10.33 o 
   6   7   7       14.10       10.47     10.67 o 
   7   7   7      237.17      186.81     11.14 o 
 -18   0   8      171.42      195.19      9.53 o 
 -16   0   8        5.47        6.64      9.16 o 
 -14   0   8      563.27      499.24     21.50 o 
 -12   0   8      295.97      283.09     15.44 o 
 -10   0   8       33.63       14.42      7.96 o 
  -8   0   8      183.12      181.39      9.62 o 
  -6   0   8       18.05       18.92      5.12 o 
  -4   0   8     3636.05     3539.46     41.02 o 
  -2   0   8     3856.33     3846.98     68.93 o 
   0   0   8     8424.98     9154.85    153.55 o 
   2   0   8     9212.72     9817.40     61.60 o 
   4   0   8     1476.56     1541.15     79.90 o 
   6   0   8      277.65      370.02     15.92 o 
   8   0   8       14.50       16.14      6.71 o 
  10   0   8      156.12      135.27     10.28 o 
  12   0   8      375.92      353.33     16.57 o 
  14   0   8      221.67      227.76      8.97 o 
  16   0   8      342.11      364.22     14.33 o 
 -18   1   8       97.83       98.91      7.40 o 
 -17   1   8        5.22        1.22      5.65 o 
 -16   1   8       29.44       30.57      6.38 o 
 -15   1   8       24.95       29.31      6.85 o 
 -14   1   8      120.41      133.24     10.39 o 
 -13   1   8       44.74       35.78      6.94 o 
 -12   1   8      331.23      327.15     11.65 o 
 -11   1   8      181.15      196.93      7.78 o 
 -10   1   8     1405.65     1399.75     21.05 o 
  -9   1   8      429.68      441.80      9.07 o 
  -8   1   8      943.34     1053.26     22.25 o 
  -7   1   8     1457.29     1331.53     36.12 o 
  -6   1   8      739.19      706.00     23.43 o 
  -5   1   8      802.26      756.14     13.00 o 
  -4   1   8       37.85       35.57      3.91 o 
  -3   1   8      376.90      426.25     48.24 o 
  -2   1   8      747.59      577.65     13.11 o 
  -1   1   8     1148.95     1078.19     22.27 o 
   0   1   8     3122.75     3243.88     64.49 o 
   1   1   8      257.66      268.50      4.60 o 
   2   1   8    10468.12    10610.73     48.58 o 
   3   1   8        1.03        1.84      1.22 o 
   4   1   8     2198.57     2327.07     17.78 o 
   5   1   8        3.59        8.99      3.60 o 
   6   1   8      558.55      584.88     19.68 o 
   7   1   8        0.04       -0.04      9.04 o 
   8   1   8      982.06      871.46     15.16 o 
   9   1   8       44.86       40.65      4.86 o 
  10   1   8      539.47      484.08     12.69 o 
  11   1   8      513.30      442.59     12.58 o 
  12   1   8      436.99      369.66     11.82 o 
  13   1   8      136.59      126.57      8.78 o 
  14   1   8       62.97       49.63      4.75 o 
  15   1   8       10.42       14.60      4.16 o 
  16   1   8        1.80        3.42      4.54 o 
  17   1   8        2.41       -1.37      4.44 o 
 -17   2   8        4.76        4.30      6.76 o 
 -16   2   8      260.04      292.71     14.63 o 
 -15   2   8        4.24       10.60      9.22 o 
 -14   2   8      407.99      386.94     19.38 o 
 -13   2   8      181.06      179.60      9.66 o 
 -12   2   8       77.02       73.13      6.44 o 
 -11   2   8       11.78       23.68      5.42 o 
 -10   2   8     2177.52     2048.78     26.60 o 
  -9   2   8       13.64       17.58      4.90 o 
  -8   2   8      130.89      142.82      5.93 o 
  -7   2   8      130.16      144.96      5.04 o 
  -6   2   8      227.86      214.20      6.56 o 
  -5   2   8      341.37      373.64      8.72 o 
  -4   2   8     4882.02     4820.53     33.24 o 
  -3   2   8     3178.38     3444.29     80.76 o 
  -2   2   8     1099.35     1143.05     19.85 o 
  -1   2   8        3.64        1.13      5.14 o 
   0   2   8        6.60       17.27      4.88 o 
   1   2   8     1235.25     1175.03     80.99 o 
   2   2   8      115.38      121.42      6.36 o 
   3   2   8      995.68      991.07     23.47 o 
   4   2   8     1308.98     1320.19     42.94 o 
   5   2   8       90.30       91.30      6.45 o 
   6   2   8     1874.06     1905.00     33.17 o 
   7   2   8      337.54      363.90     13.63 o 
   8   2   8        6.77       14.29      5.80 o 
   9   2   8      363.40      288.70     15.59 o 
  10   2   8        0.57        2.30      5.36 o 
  11   2   8      206.21      196.97     11.88 o 
  12   2   8        4.73       13.68     16.49 o 
  13   2   8        1.44       -1.43      5.52 o 
  14   2   8       82.26       83.56      5.24 o 
  15   2   8       47.78       49.64      4.39 o 
  16   2   8      212.06      249.40      5.86 o 
 -17   3   8        7.07        8.26      6.03 o 
 -16   3   8       17.65       19.81      7.91 o 
 -15   3   8        5.95       11.74      8.97 o 
 -14   3   8       12.45       14.60      9.71 o 
 -13   3   8       48.30       43.15      5.88 o 
 -12   3   8       13.66       16.10      5.50 o 
 -11   3   8        2.29        9.72      5.59 o 
 -10   3   8     2044.95     2100.88     35.25 o 
  -9   3   8      221.41      216.18      8.18 o 
  -8   3   8      622.05      629.45     12.42 o 
  -7   3   8        1.05       -1.72      4.13 o 
  -6   3   8      364.79      372.81     11.60 o 
  -5   3   8       78.11       74.04      8.01 o 
  -4   3   8      251.58      272.31     12.35 o 
  -2   3   8     2342.82     2269.36     34.15 o 
  -1   3   8      119.48      128.74      9.29 o 
   0   3   8     2431.13     2328.94     33.76 o 
   1   3   8      150.10      146.94     10.09 o 
   2   3   8     2044.19     2174.26     32.89 o 
   3   3   8      349.94      335.69     10.22 o 
   4   3   8      973.95     1144.62     26.67 o 
   5   3   8       33.78       24.98      8.65 o 
   6   3   8      926.22      917.66     25.46 o 
   7   3   8       25.30       33.55     11.28 o 
   8   3   8      449.02      439.73     12.60 o 
   9   3   8        1.77        6.80      7.48 o 
  10   3   8        7.78       10.71      5.77 o 
  11   3   8       13.88       12.75      6.09 o 
  12   3   8      576.38      647.08     14.25 o 
  13   3   8       17.36        8.73      9.66 o 
  14   3   8      269.23      309.56     14.25 o 
  15   3   8       10.55       12.29      6.33 o 
 -15   4   8       60.41       52.62      6.39 o 
 -14   4   8      192.73      194.98     11.77 o 
 -13   4   8       66.51       55.12      5.46 o 
 -12   4   8      148.37      156.59      7.00 o 
 -11   4   8     1089.83     1118.10     23.35 o 
 -10   4   8        3.55        5.20      6.53 o 
  -9   4   8       17.90       21.40      5.33 o 
  -8   4   8       51.14       56.23      5.06 o 
  -7   4   8        9.25        6.98      4.59 o 
  -6   4   8      147.50      140.69      7.59 o 
  -5   4   8       94.60       74.51      9.37 o 
  -4   4   8      446.98      417.59     12.69 o 
  -3   4   8      203.16      205.96     15.56 o 
  -2   4   8     1109.58     1072.88     15.84 o 
  -1   4   8       29.45       30.34      5.47 o 
   0   4   8      189.40      180.92      7.37 o 
   1   4   8      105.31       97.10      8.70 o 
   2   4   8        5.53       11.72      7.15 o 
   3   4   8        8.65       11.49      6.95 o 
   4   4   8     1071.02     1029.57     47.52 o 
   5   4   8       16.97       24.61      5.62 o 
   6   4   8      753.89      788.35     16.79 o 
   7   4   8       47.58       36.11      7.47 o 
   8   4   8      607.30      595.28     29.48 o 
   9   4   8      140.31      132.96      9.33 o 
  10   4   8      292.14      296.52     19.35 o 
  11   4   8      318.09      279.27     52.33 o 
  12   4   8      134.89      125.88     11.13 o 
  13   4   8        0.05       -0.71      6.96 o 
  14   4   8      190.38      241.24     10.92 o 
 -13   5   8       10.90       11.32      7.81 o 
 -12   5   8      242.42      248.08      9.89 o 
 -11   5   8        0.74        4.27      6.87 o 
 -10   5   8      399.16      424.37     15.08 o 
  -9   5   8        7.44       10.90      6.76 o 
  -8   5   8       64.78       66.16      6.46 o 
  -7   5   8       51.26       43.57      5.82 o 
  -6   5   8        1.05        2.77      5.44 o 
  -5   5   8       38.36       34.94      6.41 o 
  -4   5   8       39.54       37.56      7.06 o 
  -3   5   8       33.39       28.61      6.70 o 
  -2   5   8      218.37      182.50      7.94 o 
  -1   5   8        2.25       -1.98      6.04 o 
   0   5   8     1328.11     1338.46     27.03 o 
   1   5   8       24.08       17.36      7.61 o 
   2   5   8      287.05      299.23     19.75 o 
   3   5   8        4.44        8.11      7.48 o 
   4   5   8      369.78      354.65     22.67 o 
   5   5   8       46.46       40.80     14.98 o 
   6   5   8       33.42       27.36     12.86 o 
   7   5   8       74.83       69.40     13.37 o 
   8   5   8      348.48      384.46     18.16 o 
   9   5   8       18.86       17.03      7.62 o 
  10   5   8       37.20       41.65      8.88 o 
  11   5   8        1.19       -0.74      6.55 o 
  12   5   8       52.48       45.62      7.42 o 
 -10   6   8       17.66       13.51      7.30 o 
  -9   6   8       63.71       74.18      9.14 o 
  -8   6   8       23.70       29.48      6.89 o 
  -7   6   8       52.27       56.15      7.43 o 
  -6   6   8      429.66      450.43     14.41 o 
  -5   6   8       34.79       24.00      5.80 o 
  -4   6   8      458.66      449.39     23.87 o 
  -3   6   8      171.30      180.93     11.07 o 
  -2   6   8     1035.34     1066.81     21.75 o 
  -1   6   8       32.73       22.49      7.74 o 
   0   6   8       76.70       90.14      7.89 o 
   1   6   8       41.73       38.43     11.15 o 
   2   6   8      383.50      395.68     13.87 o 
   3   6   8       93.01      108.97     18.76 o 
   4   6   8      470.62      560.95     26.73 o 
   5   6   8       90.82       88.18     15.07 o 
   6   6   8       88.93      116.84     14.02 o 
   7   6   8        2.04       -0.09     11.49 o 
   8   6   8       86.75       77.20     10.96 o 
   9   6   8        0.36       -7.98     10.14 o 
  10   6   8       35.64       20.24      9.12 o 
  -5   7   8       16.34       10.42     10.13 o 
  -4   7   8        2.55        2.80      9.21 o 
  -3   7   8        1.23       -1.03      9.30 o 
  -2   7   8       32.12       27.43      9.81 o 
  -1   7   8       72.12       69.90      9.77 o 
   0   7   8      147.93      119.93     45.48 o 
   1   7   8        1.65        1.87     11.17 o 
   2   7   8      495.72      427.81     17.78 o 
   3   7   8        0.43       -1.85     11.31 o 
   4   7   8       31.83       43.42     11.04 o 
   5   7   8       12.47       -4.33     10.65 o 
   6   7   8        6.11        9.31      9.47 o 
 -17   0   9       33.22       43.45      8.31 o 
 -15   0   9       38.91       37.06      8.87 o 
 -13   0   9      985.46      879.71     27.10 o 
 -11   0   9      363.55      286.88     15.12 o 
  -9   0   9      289.93      313.15     14.60 o 
  -7   0   9      232.18      234.23     12.23 o 
  -5   0   9      123.66      116.83      9.03 o 
  -3   0   9     3823.00     4292.55    228.25 o 
  -1   0   9       47.66       59.32      4.07 o 
   1   0   9     2429.65     2676.04     33.73 o 
   3   0   9      101.05      160.57      4.98 o 
   5   0   9     1041.69     1072.10     24.91 o 
   7   0   9      226.37      205.24     10.53 o 
   9   0   9        6.43        0.03      7.35 o 
  11   0   9      356.53      287.12     15.04 o 
  13   0   9       33.78       32.39      7.68 o 
  15   0   9      154.98      151.62     10.88 o 
  17   0   9      184.10      193.21      8.79 o 
 -18   1   9        4.18        4.81      6.15 o 
 -17   1   9      133.13      156.32      6.78 o 
 -16   1   9       17.15       24.72      6.43 o 
 -15   1   9       21.20       15.09      6.84 o 
 -14   1   9       15.56       22.32      6.84 o 
 -13   1   9      280.30      281.15     34.69 o 
 -12   1   9      861.97      834.68     54.16 o 
 -11   1   9     1766.86     1727.59     34.76 o 
 -10   1   9       28.01       29.23      5.81 o 
  -9   1   9      405.57      402.44     13.17 o 
  -8   1   9      197.99      205.61      6.60 o 
  -7   1   9       90.44      103.98      6.34 o 
  -6   1   9       12.63       14.88      4.49 o 
  -5   1   9      972.70      991.27     99.71 o 
  -4   1   9      283.15      302.93     35.00 o 
  -3   1   9      228.46      240.40     12.53 o 
  -2   1   9       70.16       54.53      5.76 o 
  -1   1   9      152.84      139.37      7.14 o 
   0   1   9      192.09      184.46      4.44 o 
   1   1   9     7849.88     8252.88    107.53 o 
   2   1   9      231.40      208.95      6.45 o 
   3   1   9     5162.38     5203.22     31.90 o 
   4   1   9      352.84      411.51      7.97 o 
   5   1   9      634.31      666.69     11.74 o 
   6   1   9       36.94       49.48      6.91 o 
   7   1   9      996.13      911.76     25.55 o 
   8   1   9      160.65      133.79     19.95 o 
   9   1   9     1130.30      960.03     32.25 o 
  10   1   9       99.84       81.82      6.36 o 
  11   1   9      132.45      111.18      7.45 o 
  12   1   9       85.13       83.60      6.78 o 
  13   1   9      303.16      295.06     27.52 o 
  14   1   9       46.69       50.35      4.58 o 
  15   1   9       12.44       18.30      4.18 o 
  16   1   9       19.66       16.54      4.89 o 
 -17   2   9      134.48      169.92      9.87 o 
 -16   2   9        6.76        4.95      8.24 o 
 -15   2   9      188.21      198.70     14.43 o 
 -14   2   9        3.13       13.97      8.85 o 
 -13   2   9      348.41      336.49     18.11 o 
 -12   2   9       85.91       80.67      7.82 o 
 -11   2   9        6.29       12.18      5.56 o 
 -10   2   9      355.52      322.87     11.59 o 
  -9   2   9      120.78      102.98      6.04 o 
  -8   2   9      187.83      173.10      7.59 o 
  -7   2   9       39.62       45.10      4.93 o 
  -6   2   9        7.67        2.17      3.28 o 
  -5   2   9     1121.93     1082.01     20.51 o 
  -4   2   9       30.58       33.35      3.97 o 
  -3   2   9     6470.13     7029.95    158.61 o 
  -2   2   9       72.37       80.11      8.11 o 
  -1   2   9      717.51      653.08     19.24 o 
   0   2   9     2420.48     2542.99     36.47 o 
   1   2   9      161.67      156.59      6.46 o 
   2   2   9     1138.26     1142.11     48.66 o 
   3   2   9       33.62       21.71      4.38 o 
   4   2   9       28.76       29.34      4.89 o 
   5   2   9     1456.60     1656.15     20.12 o 
   6   2   9       12.49       15.75      6.03 o 
   7   2   9      680.99      626.78     12.67 o 
   8   2   9       72.81       72.44      5.86 o 
   9   2   9      969.97      883.18     16.26 o 
  10   2   9       97.67       79.92      6.61 o 
  11   2   9       48.02       40.22      5.59 o 
  12   2   9       34.91       25.39      5.54 o 
  13   2   9       30.65       22.96      4.48 o 
  14   2   9       28.20       38.46      4.44 o 
  15   2   9      125.10      122.68      4.24 o 
  16   2   9       25.64       31.82      4.79 o 
 -16   3   9       52.73       58.16      5.06 o 
 -15   3   9        0.59       -2.85      8.23 o 
 -14   3   9       66.51       60.84      8.88 o 
 -13   3   9        4.57        3.17      7.04 o 
 -12   3   9       17.84       21.18      6.90 o 
 -11   3   9      311.80      268.95      9.38 o 
 -10   3   9        7.84       11.33      5.48 o 
  -9   3   9     1098.38      997.46     16.10 o 
  -8   3   9       25.90       28.45      4.78 o 
  -7   3   9      696.51      645.13     10.62 o 
  -6   3   9       25.46       27.78      4.22 o 
  -5   3   9      442.03      411.43     12.44 o 
  -4   3   9      763.08      705.27     61.06 o 
  -3   3   9      140.67      133.43      6.94 o 
  -2   3   9      182.11      198.80     18.89 o 
  -1   3   9     1014.36      951.29     22.59 o 
   0   3   9      102.27      105.83      8.25 o 
   1   3   9     1018.68     1077.92     25.17 o 
   2   3   9       49.98       52.20      8.62 o 
   3   3   9      428.87      486.91     18.30 o 
   4   3   9       10.78        9.18      8.40 o 
   5   3   9      901.48      925.83     25.72 o 
   6   3   9        8.27       12.95      5.71 o 
   7   3   9      585.36      630.84     18.65 o 
   8   3   9       46.50       52.44      7.15 o 
   9   3   9       18.39       23.20      7.15 o 
  10   3   9      416.15      364.18     15.32 o 
  11   3   9       36.85       31.46      7.26 o 
  12   3   9       16.18       20.65      5.93 o 
  13   3   9      263.22      256.75     14.31 o 
  14   3   9        3.10        9.64      6.61 o 
  15   3   9      208.48      237.40     10.64 o 
 -15   4   9      380.15      402.12     13.80 o 
 -14   4   9        0.32        3.03      7.23 o 
 -13   4   9      324.24      332.43      8.84 o 
 -12   4   9      129.77      126.33      6.46 o 
 -11   4   9       48.88       43.19      5.89 o 
 -10   4   9      265.69      287.79      9.12 o 
  -9   4   9        5.65        5.43      6.29 o 
  -8   4   9        0.32       -4.14      6.23 o 
  -7   4   9       26.03       13.90      5.70 o 
  -6   4   9       10.52        6.24      4.70 o 
  -5   4   9      155.45      138.17      8.17 o 
  -4   4   9       59.58       58.81      6.24 o 
  -3   4   9     1819.71     1767.48     25.47 o 
  -2   4   9       88.58       94.63      6.16 o 
  -1   4   9      910.64      939.23     15.20 o 
   0   4   9      666.56      695.29     18.69 o 
   1   4   9        0.20        4.68      6.51 o 
   2   4   9        3.50       -3.33      7.36 o 
   3   4   9       32.78       23.94      6.78 o 
   4   4   9       39.38       59.70     12.65 o 
   5   4   9     1038.50     1075.70     29.76 o 
   6   4   9      141.89      143.34      9.00 o 
   7   4   9     1239.52     1312.36     36.23 o 
   8   4   9      288.64      286.58     17.33 o 
   9   4   9      407.38      406.29     13.87 o 
  10   4   9       38.12       39.98      7.20 o 
  11   4   9       56.01       55.88     15.29 o 
  12   4   9       64.54       68.42      8.87 o 
  13   4   9       54.28       55.69      7.10 o 
  14   4   9        3.68        0.06      6.51 o 
 -13   5   9      125.42      142.19      9.07 o 
 -12   5   9        0.43       -3.57      7.09 o 
 -11   5   9       53.39       72.46      6.78 o 
 -10   5   9       19.17       23.08      6.42 o 
  -9   5   9      231.18      216.98     11.85 o 
  -8   5   9       30.45       21.57      6.79 o 
  -7   5   9       46.87       53.64      5.97 o 
  -6   5   9      146.69      112.23      7.20 o 
  -5   5   9       14.18        7.88      5.45 o 
  -4   5   9      244.62      206.44     10.48 o 
  -3   5   9      390.78      351.75     24.37 o 
  -2   5   9        0.59       -1.56      6.49 o 
  -1   5   9      137.44      118.15      7.20 o 
   0   5   9       21.75       26.72      7.38 o 
   1   5   9     1161.12     1200.83     25.10 o 
   2   5   9      283.97      281.89     18.39 o 
   3   5   9      306.39      342.58     26.12 o 
   4   5   9        5.23        9.79      8.12 o 
   5   5   9      253.03      226.15     17.38 o 
   6   5   9       44.90       56.35     15.06 o 
   7   5   9       48.19       48.22      8.79 o 
   8   5   9      100.26      104.07      8.39 o 
   9   5   9       77.77       72.11      7.30 o 
  10   5   9       32.91       33.51     10.90 o 
  11   5   9       13.88       12.16      6.20 o 
  12   5   9        0.66       -4.89      6.59 o 
 -10   6   9       95.38      126.60      7.11 o 
  -9   6   9       54.72       50.22      6.70 o 
  -8   6   9        3.64       -3.75      6.80 o 
  -7   6   9      143.94      182.06     28.54 o 
  -6   6   9        2.95        1.45      6.20 o 
  -5   6   9      455.95      454.10     46.25 o 
  -4   6   9        9.71        8.49      6.12 o 
  -3   6   9      850.69      851.44     25.20 o 
  -2   6   9      354.09      370.59     17.74 o 
  -1   6   9      392.94      364.85     39.77 o 
   0   6   9      208.43      170.05     14.80 o 
   1   6   9      188.47      215.19     14.91 o 
   2   6   9        0.33        0.09      9.81 o 
   3   6   9      573.71      590.39     44.22 o 
   4   6   9       56.95       62.72     13.83 o 
   5   6   9      139.21      154.59     17.06 o 
   6   6   9       14.42       11.11     12.37 o 
   7   6   9       40.78       35.13     11.00 o 
   8   6   9        0.94        6.07     10.01 o 
   9   6   9       60.41       42.30      9.44 o 
  -4   7   9       17.37       28.16      9.73 o 
  -3   7   9        2.34       11.78      9.53 o 
  -2   7   9       12.40       12.62     10.04 o 
  -1   7   9       16.34       19.67      9.52 o 
   0   7   9        1.16       -5.07     10.28 o 
   1   7   9      348.08      160.77     10.96 o 
   2   7   9        7.27       -7.10     10.32 o 
   3   7   9      216.94      200.20     13.03 o 
   4   7   9        4.82       12.68     10.80 o 
   5   7   9       32.14       30.41     10.37 o 
   6   7   9        8.00       -3.86      9.43 o 
 -16   0  10      160.27      181.37     12.26 o 
 -14   0  10       73.59       85.21     11.28 o 
 -12   0  10      243.56      240.97     15.00 o 
 -10   0  10     1642.83     1586.38     32.30 o 
  -8   0  10     1099.89     1084.06     25.11 o 
  -6   0  10     3058.38     3342.37     45.12 o 
  -4   0  10     5379.63     6049.95     61.09 o 
  -2   0  10     3585.77     3737.46     45.84 o 
   0   0  10      143.82      139.35      9.41 o 
   2   0  10      100.93      105.51      7.66 o 
   4   0  10      232.46      226.27     11.96 o 
   6   0  10       10.91       11.85      7.58 o 
   8   0  10       36.90       33.91      7.06 o 
  10   0  10      158.32      128.86     10.90 o 
  12   0  10       84.40       78.14      9.92 o 
  14   0  10       11.24       10.83      5.45 o 
  16   0  10      457.94      475.80     14.57 o 
 -17   1  10        1.06       -7.26      7.26 o 
 -16   1  10        1.79        0.36      6.24 o 
 -15   1  10       53.23       55.05      7.05 o 
 -14   1  10       18.38       11.62      6.66 o 
 -13   1  10      183.87      169.18     13.50 o 
 -12   1  10       67.17       54.90      6.65 o 
 -11   1  10       35.61       36.45      6.59 o 
 -10   1  10      939.38      872.89     17.37 o 
  -9   1  10      111.26      108.33      7.01 o 
  -8   1  10      152.50      145.28      7.27 o 
  -7   1  10      250.85      256.84     24.75 o 
  -6   1  10      329.51      359.06     23.69 o 
  -5   1  10      285.11      340.65     10.88 o 
  -4   1  10      360.11      356.85     15.67 o 
  -3   1  10        0.08        6.69      4.47 o 
  -2   1  10     3078.85     3282.30    122.82 o 
  -1   1  10      650.65      645.87     10.92 o 
   0   1  10     4686.42     5040.27     59.24 o 
   1   1  10     2908.94     3003.47     89.43 o 
   2   1  10      115.21      119.52      4.22 o 
   3   1  10       72.36       90.01      4.80 o 
   4   1  10      605.00      598.51      9.41 o 
   5   1  10        0.06        0.51      7.07 o 
   6   1  10      202.18      198.11      9.70 o 
   7   1  10      251.92      214.82      8.15 o 
   8   1  10      653.58      572.26     17.61 o 
   9   1  10      464.78      410.51     11.80 o 
  10   1  10        5.73        1.32      4.96 o 
  11   1  10       49.65       51.86      5.80 o 
  12   1  10      447.84      409.89     12.41 o 
  13   1  10       92.59       75.69      6.85 o 
  14   1  10      502.73      524.43     12.35 o 
  15   1  10      155.61      158.83      5.74 o 
  16   1  10        8.08       16.24      4.52 o 
 -17   2  10        1.20        2.03      4.49 o 
 -16   2  10       36.36       29.12      7.86 o 
 -15   2  10       21.10       15.41      8.08 o 
 -14   2  10      287.61      323.42     17.35 o 
 -13   2  10       74.12       63.97     11.06 o 
 -12   2  10      191.36      212.89     10.47 o 
 -11   2  10      378.75      393.14     27.10 o 
 -10   2  10      285.34      285.48     14.14 o 
  -9   2  10      420.03      420.65     15.05 o 
  -8   2  10        2.07        6.77      5.95 o 
  -7   2  10      295.50      310.63     19.68 o 
  -6   2  10       87.95       81.92      6.33 o 
  -5   2  10      400.17      460.98     35.31 o 
  -4   2  10     1483.53     1459.30     99.84 o 
  -3   2  10       61.53       68.48      7.34 o 
  -2   2  10     4253.93     4315.15     52.42 o 
  -1   2  10       71.83       76.61      8.60 o 
   0   2  10      169.19      207.15     11.62 o 
   1   2  10       48.66       40.68      4.43 o 
   2   2  10        3.70        7.45      4.81 o 
   3   2  10      163.14      184.84     10.10 o 
   4   2  10      494.54      531.13     31.48 o 
   5   2  10        4.92       -3.07      9.86 o 
   6   2  10      364.61      334.84      8.03 o 
   7   2  10        8.31        5.88      5.63 o 
   8   2  10     2234.04     2013.06     26.78 o 
   9   2  10        1.28        5.91      5.65 o 
  10   2  10     1136.68     1099.90     20.96 o 
  11   2  10      101.59       84.50      6.50 o 
  12   2  10       10.99       12.51      5.64 o 
  13   2  10        2.88       -4.52      5.35 o 
  14   2  10       97.01       95.69      5.00 o 
  15   2  10       11.94       11.71      3.46 o 
 -16   3  10       32.30       31.63      4.89 o 
 -15   3  10       26.36       33.20      5.15 o 
 -14   3  10        2.42       11.26      8.53 o 
 -13   3  10      363.91      330.32     16.74 o 
 -12   3  10       39.84       40.81      7.23 o 
 -11   3  10      244.29      235.58     10.91 o 
 -10   3  10      820.64      856.88     47.85 o 
  -9   3  10      772.11      747.63     17.23 o 
  -8   3  10      825.12      808.87     19.35 o 
  -7   3  10       73.85       66.51      8.34 o 
  -6   3  10     1774.57     1628.13     25.16 o 
  -5   3  10       97.99       96.28      6.73 o 
  -4   3  10       21.50       18.47      6.45 o 
  -3   3  10       26.02       26.81      6.30 o 
  -2   3  10      485.38      472.09     16.98 o 
  -1   3  10       14.74       21.48      8.50 o 
   0   3  10      734.55      719.42     21.00 o 
   1   3  10      223.97      205.38     12.26 o 
   2   3  10      506.02      572.95     19.90 o 
   3   3  10        1.12        2.71      6.51 o 
   4   3  10       46.38       53.09      6.41 o 
   5   3  10       43.45       46.69      6.51 o 
   6   3  10      113.64      115.05     11.67 o 
   7   3  10      871.55      904.06     23.18 o 
   8   3  10       46.06       37.76      7.25 o 
   9   3  10       70.16       66.21      7.03 o 
  10   3  10      418.73      385.90     38.23 o 
  11   3  10        8.04        9.99      6.06 o 
  12   3  10      346.05      387.76     21.84 o 
  13   3  10        0.04        0.55      7.33 o 
  14   3  10      370.97      447.67     15.35 o 
  15   3  10       15.65       17.57      6.04 o 
 -15   4  10       63.93       64.11      6.27 o 
 -14   4  10      329.29      350.16     14.12 o 
 -13   4  10        3.95        5.96      5.11 o 
 -12   4  10       86.86       90.61      6.15 o 
 -11   4  10       56.57       67.08      5.94 o 
 -10   4  10       30.16       26.41      5.46 o 
  -9   4  10      199.65      209.33      7.88 o 
  -8   4  10       21.08       11.96      5.90 o 
  -7   4  10       45.70       32.99      6.55 o 
  -6   4  10      117.35       92.79      7.41 o 
  -5   4  10        6.62       18.14      6.52 o 
  -4   4  10     1344.32     1115.92     21.25 o 
  -3   4  10      102.51       99.85     16.94 o 
  -2   4  10     2546.23     2321.12     68.65 o 
  -1   4  10       28.91       25.29      7.08 o 
   0   4  10       68.53       77.82     13.02 o 
   1   4  10      272.02      253.85     29.46 o 
   2   4  10      105.31      107.93      8.28 o 
   3   4  10       15.27       13.72      6.88 o 
   4   4  10      407.77      391.89     15.07 o 
   5   4  10       42.44       44.94     12.84 o 
   6   4  10      646.00      672.45     23.96 o 
   7   4  10       36.33       32.17      8.01 o 
   8   4  10      404.47      387.86     16.54 o 
   9   4  10       48.18       56.15      7.20 o 
  10   4  10      103.67      100.38     22.88 o 
  11   4  10       49.62       39.66     13.31 o 
  12   4  10       31.86       32.28      7.45 o 
  13   4  10       19.62       22.03      6.61 o 
  14   4  10       55.08       62.37      5.68 o 
 -13   5  10       34.95       41.11      7.02 o 
 -12   5  10       16.24       35.99      7.18 o 
 -11   5  10       44.05       40.04      6.19 o 
 -10   5  10      252.77      242.46     31.60 o 
  -9   5  10       27.06       24.02      6.00 o 
  -8   5  10       96.04      104.65     12.46 o 
  -7   5  10       42.47       45.50     13.16 o 
  -6   5  10       31.99       37.46      6.51 o 
  -5   5  10       48.08       42.64      7.78 o 
  -4   5  10        0.39       -8.08      8.08 o 
  -3   5  10       96.18       96.25     10.50 o 
  -2   5  10        1.74       -3.53     12.18 o 
  -1   5  10      208.62      189.17     10.11 o 
   0   5  10      449.96      442.48     18.77 o 
   1   5  10        4.28        0.67      7.78 o 
   2   5  10      830.88      935.13     21.73 o 
   3   5  10      189.91      171.65     13.04 o 
   4   5  10      230.70      222.79     11.93 o 
   5   5  10      268.01      314.32     22.69 o 
   6   5  10      139.42      163.04     18.31 o 
   7   5  10       85.71       86.96     14.21 o 
   8   5  10        1.71        8.28      7.78 o 
   9   5  10        2.41        7.10      6.95 o 
  10   5  10      166.39      123.80     30.34 o 
  11   5  10       10.37       11.17      6.28 o 
 -10   6  10       50.73       60.10      9.34 o 
  -9   6  10        3.81        3.56      6.64 o 
  -8   6  10       38.64       32.85      6.14 o 
  -7   6  10       22.59       22.97      6.38 o 
  -6   6  10      334.58      356.49     31.03 o 
  -5   6  10       37.04       37.05      5.90 o 
  -4   6  10      746.11      722.10     61.27 o 
  -3   6  10       90.98       80.93      7.40 o 
  -2   6  10      819.95      801.06     24.20 o 
  -1   6  10      102.20       89.20     15.63 o 
   0   6  10       17.27        7.18      7.46 o 
   1   6  10       76.19       63.20      7.55 o 
   2   6  10      269.06      247.59     10.88 o 
   3   6  10        2.33        7.43      7.36 o 
   4   6  10       96.28      148.08     16.79 o 
   5   6  10       14.13       36.59     12.05 o 
   6   6  10       10.82        7.60     11.92 o 
   7   6  10       11.19       10.10     10.44 o 
   8   6  10      106.92       78.17      9.88 o 
   9   6  10       12.06        4.79      8.96 o 
  -3   7  10        0.46       -5.52      8.79 o 
  -2   7  10        1.09        3.39      9.77 o 
  -1   7  10        4.44       20.52      9.10 o 
   0   7  10       40.65       65.63      9.38 o 
   1   7  10       51.92       14.32     11.27 o 
   2   7  10      513.66      286.52     12.93 o 
   3   7  10       42.86       34.30     10.32 o 
   4   7  10      145.37      118.92      9.67 o 
   5   7  10        0.32       -9.10      9.10 o 
 -17   0  11       94.92      115.19      8.05 o 
 -15   0  11      150.94      174.00     12.46 o 
 -13   0  11      776.99      719.83     23.80 o 
 -11   0  11      283.21      254.17     14.53 o 
  -9   0  11      408.68      381.87     16.11 o 
  -7   0  11        8.42       13.87      8.83 o 
  -5   0  11     2395.51     2507.53     41.01 o 
  -3   0  11     9356.39    10871.95     85.53 o 
  -1   0  11     4116.74     4411.80     50.13 o 
   1   0  11        2.59        6.15      5.84 o 
   3   0  11       66.72      100.76      8.16 o 
   5   0  11      310.69      361.59     25.18 o 
   7   0  11      365.19      339.49     14.93 o 
   9   0  11      282.84      229.43     12.90 o 
  11   0  11      154.57      152.52     12.33 o 
  13   0  11      125.43      130.39     11.59 o 
  15   0  11      169.55      168.69     10.48 o 
 -17   1  11       60.47       60.67      6.71 o 
 -16   1  11        1.36        3.29      5.90 o 
 -15   1  11        3.71       -1.52      6.31 o 
 -14   1  11       14.95        6.91      8.61 o 
 -13   1  11       42.55       36.69      6.91 o 
 -12   1  11      123.54      104.05      7.79 o 
 -11   1  11       69.98       61.37      6.93 o 
 -10   1  11      147.01      131.36      8.03 o 
  -9   1  11      516.33      472.99     12.95 o 
  -8   1  11      118.09      117.25      6.97 o 
  -7   1  11      439.53      464.21     16.10 o 
  -6   1  11     1473.47     1647.41     31.21 o 
  -5   1  11      247.49      281.36     16.81 o 
  -4   1  11       16.83       26.79      5.21 o 
  -3   1  11        4.39       -0.44      6.57 o 
  -2   1  11       73.34       70.03      4.62 o 
  -1   1  11      258.84      263.22      9.42 o 
   0   1  11       53.02       58.73      4.30 o 
   1   1  11     2148.38     2349.20     23.96 o 
   2   1  11       63.10       75.46      3.08 o 
   3   1  11      286.80      317.05     10.18 o 
   4   1  11      264.15      303.82     12.75 o 
   5   1  11      364.36      346.69      7.20 o 
   6   1  11       17.80       15.72      5.48 o 
   7   1  11       12.97       11.48      8.73 o 
   8   1  11      255.37      216.37      8.77 o 
   9   1  11       52.78       42.49      5.68 o 
  10   1  11       35.52       24.58      6.27 o 
  11   1  11      267.64      231.40      9.92 o 
  12   1  11       86.64       81.70      6.84 o 
  13   1  11      433.24      427.35     17.92 o 
  14   1  11        1.62       11.91      4.08 o 
  15   1  11       88.29       91.78      5.32 o 
  16   1  11       17.56       22.30      5.96 o 
 -17   2  11      153.57      135.90      7.77 o 
 -16   2  11      101.52      120.45     17.27 o 
 -15   2  11      297.69      290.58     15.10 o 
 -14   2  11       86.26       85.41     10.61 o 
 -13   2  11      811.42      747.13     24.80 o 
 -12   2  11      177.78      156.14     13.37 o 
 -11   2  11       76.58       76.57      8.30 o 
 -10   2  11      139.13      155.73     14.13 o 
  -9   2  11      113.81      106.13      7.68 o 
  -8   2  11      529.67      534.61     22.25 o 
  -7   2  11        2.40       -0.69      6.46 o 
  -6   2  11       26.99       28.23      5.93 o 
  -5   2  11       91.36      102.09      6.02 o 
  -4   2  11      521.19      548.35     12.56 o 
  -3   2  11      930.13      972.39     26.04 o 
  -2   2  11      340.16      349.55     12.90 o 
  -1   2  11     1533.09     1558.32     31.95 o 
   0   2  11      208.42      238.47      9.03 o 
   1   2  11      244.67      331.03     10.50 o 
   2   2  11       44.15       40.63      5.83 o 
   3   2  11       56.82       57.76      5.07 o 
   4   2  11       58.05       69.22      9.04 o 
   5   2  11     1107.52     1159.26     28.52 o 
   6   2  11      103.70       97.67      6.48 o 
   7   2  11     1715.59     1611.23     21.65 o 
   8   2  11      208.62      193.25      8.64 o 
   9   2  11     1110.46      999.99     17.93 o 
  10   2  11      154.53      144.58      6.76 o 
  11   2  11        4.09        6.20      5.67 o 
  12   2  11        2.16        9.03      5.54 o 
  13   2  11       16.48        7.45      4.37 o 
  14   2  11        4.52        5.77      4.05 o 
  15   2  11       72.45       89.83      4.12 o 
 -16   3  11        4.76        5.83      6.37 o 
 -15   3  11        1.15        2.36      5.19 o 
 -14   3  11      103.39       98.29      6.88 o 
 -13   3  11       59.03       60.62      6.17 o 
 -12   3  11       15.66       12.38      7.40 o 
 -11   3  11        6.21        0.86      6.77 o 
 -10   3  11       94.99      107.55     10.18 o 
  -9   3  11     1956.28     1970.23    106.00 o 
  -8   3  11      236.39      256.58     11.31 o 
  -7   3  11     1092.34     1096.30     30.19 o 
  -6   3  11       27.54       24.84      4.94 o 
  -5   3  11     1083.67     1023.51     25.37 o 
  -4   3  11       46.06       40.61      5.83 o 
  -3   3  11       31.55       41.02      6.19 o 
  -2   3  11       60.55       74.93      6.26 o 
  -1   3  11      903.14      890.95     54.10 o 
   0   3  11      249.93      345.21     36.73 o 
   1   3  11      447.81      528.60     45.23 o 
   2   3  11        3.66       -2.20      6.81 o 
   3   3  11      188.63      189.08      8.60 o 
   4   3  11      309.92      352.62     11.07 o 
   5   3  11      290.41      280.27     14.52 o 
   6   3  11      822.83      845.87     17.18 o 
   7   3  11       53.59       43.28      8.89 o 
   8   3  11        4.37        4.07      6.99 o 
   9   3  11       45.37       53.86     10.24 o 
  10   3  11       18.83       10.51      6.94 o 
  11   3  11        4.74        8.29      5.84 o 
  12   3  11        0.36       -2.73      5.49 o 
  13   3  11      251.66      262.92     12.85 o 
  14   3  11       14.32       14.39      6.49 o 
 -14   4  11        0.03       -6.12      6.12 o 
 -13   4  11      145.99      160.97      9.27 o 
 -12   4  11        7.60        8.26      5.03 o 
 -11   4  11       42.46       40.36      5.23 o 
 -10   4  11       21.08       16.34      5.35 o 
  -9   4  11       45.01       32.89      5.34 o 
  -8   4  11       62.76       54.41      7.68 o 
  -7   4  11       52.50       46.57      6.18 o 
  -6   4  11        2.97        5.23      6.19 o 
  -5   4  11      409.62      373.30     18.01 o 
  -4   4  11       25.57       42.95      7.91 o 
  -3   4  11     1806.58     1639.13     35.24 o 
  -2   4  11      160.18      141.71      8.63 o 
  -1   4  11      325.79      287.12     11.24 o 
   0   4  11      228.64      252.36     11.15 o 
   1   4  11       22.17       19.15      7.10 o 
   2   4  11      399.19      388.27     23.52 o 
   3   4  11       33.09       29.68      7.72 o 
   4   4  11       54.70       80.86      8.54 o 
   5   4  11      195.89      198.61     11.04 o 
   6   4  11      443.71      459.53     14.79 o 
   7   4  11      228.44      216.39     11.74 o 
   8   4  11        2.62        2.60      7.25 o 
   9   4  11      523.68      498.08     44.19 o 
  10   4  11       35.97       28.57     11.15 o 
  11   4  11       26.16       19.86      8.53 o 
  12   4  11        0.10       -4.27      6.38 o 
  13   4  11       43.17       50.05      5.75 o 
 -12   5  11        6.86        3.12      7.13 o 
 -11   5  11       44.46       42.79      6.08 o 
 -10   5  11       70.82       85.80      7.25 o 
  -9   5  11      359.47      326.89     21.89 o 
  -8   5  11       12.83       11.40      6.44 o 
  -7   5  11      117.25      123.58      8.77 o 
  -6   5  11        3.47        0.63      6.46 o 
  -5   5  11       49.56       55.15      8.09 o 
  -4   5  11        8.42        4.59      8.30 o 
  -3   5  11       24.79       19.56      8.90 o 
  -2   5  11      427.22      312.47     49.00 o 
  -1   5  11       36.13       22.98      7.72 o 
   0   5  11       37.81       22.73      7.56 o 
   1   5  11      672.13      667.45     25.80 o 
   2   5  11        3.93        3.30      7.69 o 
   3   5  11      463.10      474.18     25.82 o 
   4   5  11       73.87       68.30      8.14 o 
   5   5  11      298.00      375.57     23.76 o 
   6   5  11       61.95       68.72     13.62 o 
   7   5  11        8.64       10.24     11.82 o 
   8   5  11       11.50       10.71      7.65 o 
   9   5  11       44.43       40.92      6.83 o 
  10   5  11       21.16       15.24     10.17 o 
  -9   6  11      249.12      247.64     11.36 o 
  -8   6  11        0.40       -3.18      6.10 o 
  -7   6  11        5.97       10.11      6.07 o 
  -6   6  11       10.69       14.94      6.03 o 
  -5   6  11      752.16      727.22     47.80 o 
  -4   6  11       22.14       21.22      6.01 o 
  -3   6  11      681.85      675.94     20.32 o 
  -2   6  11       11.43        8.40      8.53 o 
  -1   6  11       50.06       45.83     19.53 o 
   0   6  11       11.84       17.01      6.79 o 
   1   6  11        8.55        8.69      6.74 o 
   2   6  11        1.06        4.99      6.68 o 
   3   6  11       25.45       15.50     12.99 o 
   4   6  11       24.79       12.20     12.04 o 
   5   6  11       42.24       48.71     11.12 o 
   6   6  11        1.54       12.37     10.55 o 
   7   6  11       42.12       36.55      9.64 o 
   8   6  11       18.23        7.48      9.26 o 
 -16   0  12        7.35        5.80      7.87 o 
 -14   0  12       45.12       52.31      8.89 o 
 -12   0  12      630.32      560.90     21.13 o 
 -10   0  12      353.46      304.91     15.61 o 
  -8   0  12       36.78       34.17      7.95 o 
  -6   0  12      604.75      635.33     19.56 o 
  -4   0  12     5793.40     6473.72     68.29 o 
  -2   0  12     7950.75     9195.66     78.26 o 
   0   0  12      513.83      692.77     19.99 o 
   2   0  12      199.57      222.34      7.58 o 
   4   0  12      357.62      403.68     10.93 o 
   6   0  12       40.11       33.42      7.91 o 
   8   0  12      899.29      844.49     24.20 o 
  10   0  12      706.07      625.11     22.07 o 
  12   0  12       22.13       18.82      7.03 o 
  14   0  12      126.49      143.34      6.47 o 
 -17   1  12        7.80       11.02      6.41 o 
 -16   1  12       50.93       41.81      5.19 o 
 -15   1  12       53.14       51.98      6.36 o 
 -14   1  12       14.84       17.09      6.40 o 
 -13   1  12        0.15        7.52      7.34 o 
 -12   1  12      355.97      322.11     11.63 o 
 -11   1  12       14.13       11.40      7.14 o 
 -10   1  12      605.57      593.51     19.78 o 
  -9   1  12      273.33      261.59     10.31 o 
  -8   1  12      687.39      622.82     14.53 o 
  -7   1  12      193.34      188.50     10.06 o 
  -6   1  12      383.09      402.23     15.61 o 
  -5   1  12      391.59      379.52     15.43 o 
  -4   1  12        3.81        2.35      7.04 o 
  -3   1  12      431.35      470.95     13.35 o 
  -2   1  12      210.22      238.30     28.56 o 
  -1   1  12     2032.58     2207.23     46.28 o 
   0   1  12      111.25      146.38      5.58 o 
   1   1  12       86.36      100.11      5.04 o 
   2   1  12     1427.88     1565.66     19.28 o 
   3   1  12       21.63       23.00      7.84 o 
   4   1  12      262.51      271.21      7.68 o 
   5   1  12      489.45      499.17     12.47 o 
   6   1  12      946.52      871.49     34.87 o 
   7   1  12       68.70       58.71      5.75 o 
   8   1  12       10.14        2.02      9.67 o 
   9   1  12        0.38       -7.41      7.41 o 
  10   1  12      151.22      138.63      8.19 o 
  11   1  12       13.45        7.03      6.30 o 
  12   1  12      443.52      394.54     13.63 o 
  13   1  12        0.05       -2.21      4.86 o 
  14   1  12      267.92      303.24      7.62 o 
  15   1  12        0.38       -1.56      3.58 o 
 -16   2  12      260.51      298.58      8.39 o 
 -15   2  12       24.03       28.60      5.00 o 
 -14   2  12      246.89      252.83     15.15 o 
 -13   2  12        6.95        5.00      8.63 o 
 -12   2  12      218.89      228.63     15.01 o 
 -11   2  12      148.00      137.57     13.67 o 
 -10   2  12      742.42      716.89     24.87 o 
  -9   2  12       48.21       41.46      8.84 o 
  -8   2  12       26.48       11.09      9.31 o 
  -7   2  12      115.88      117.13      7.07 o 
  -6   2  12      164.59      147.59      9.80 o 
  -5   2  12      128.23      134.14      7.62 o 
  -4   2  12      278.39      283.47      9.51 o 
  -3   2  12      700.56      713.10     18.43 o 
  -2   2  12     1867.51     2010.53     23.60 o 
  -1   2  12       13.68        5.57      5.28 o 
   0   2  12       52.43       55.60      6.85 o 
   1   2  12      153.68      248.56     57.54 o 
   2   2  12      104.39      111.36      6.81 o 
   3   2  12       78.32       99.15      6.73 o 
   4   2  12       79.22       93.99      6.63 o 
   5   2  12      237.01      201.99      8.84 o 
   6   2  12      392.97      378.69     23.77 o 
   7   2  12        9.14       10.92      5.76 o 
   8   2  12      426.26      382.78     11.64 o 
   9   2  12      262.10      251.06      9.68 o 
  10   2  12      303.62      240.36     21.28 o 
  11   2  12       36.54       33.58      5.86 o 
  12   2  12      102.87      103.85      6.48 o 
  13   2  12       47.49       52.52      4.16 o 
  14   2  12       71.92       65.31      3.94 o 
  15   2  12        1.23       -6.08      6.08 o 
 -15   3  12       41.16       25.54      4.92 o 
 -14   3  12      105.19      106.33      6.59 o 
 -13   3  12       95.72       81.46      6.79 o 
 -12   3  12      153.38      143.04     10.09 o 
 -11   3  12        9.98        4.87      5.14 o 
 -10   3  12       69.83       75.91      7.00 o 
  -9   3  12       30.04       38.23      5.45 o 
  -8   3  12     2058.83     1933.82     50.24 o 
  -7   3  12        9.29        7.85      5.01 o 
  -6   3  12     1338.10     1342.44     21.59 o 
  -5   3  12      134.69      129.07     10.41 o 
  -4   3  12      225.22      192.53      8.69 o 
  -3   3  12      117.36      101.46      6.83 o 
  -2   3  12      380.90      381.93     11.78 o 
  -1   3  12        6.81        9.28      5.64 o 
   0   3  12      988.00     1029.33     61.03 o 
   1   3  12       32.79       38.74      6.17 o 
   2   3  12      338.30      417.59     14.23 o 
   3   3  12      316.48      327.97     22.73 o 
   4   3  12      548.83      576.39     17.39 o 
   5   3  12      222.23      198.49      9.52 o 
   6   3  12      698.81      754.10     22.07 o 
   7   3  12      172.46      150.50     11.13 o 
   8   3  12       56.61       67.31      6.95 o 
   9   3  12       26.10       14.44      6.88 o 
  10   3  12       55.96       53.94     23.02 o 
  11   3  12       29.89       29.77      5.48 o 
  12   3  12      131.59      133.31      6.81 o 
  13   3  12        3.46        7.56      6.63 o 
  14   3  12      307.62      375.19     12.07 o 
 -14   4  12      107.19      116.00      7.88 o 
 -13   4  12       33.66       31.12      6.15 o 
 -12   4  12      111.28      100.95      7.63 o 
 -11   4  12       61.87       59.40      5.62 o 
 -10   4  12       36.01       45.48      6.55 o 
  -9   4  12       84.40       87.60      7.79 o 
  -8   4  12       15.67       14.81      5.19 o 
  -7   4  12        0.21        4.70      5.47 o 
  -6   4  12      262.81      259.41      8.55 o 
  -5   4  12       85.92       83.58     10.61 o 
  -4   4  12       67.06       60.21      8.88 o 
  -3   4  12       55.94       62.22      9.10 o 
  -2   4  12     1135.88     1060.84     20.28 o 
  -1   4  12       10.47       12.26      6.45 o 
   0   4  12        7.54       10.30     10.33 o 
   1   4  12       23.34       18.26      6.76 o 
   2   4  12        1.10       -2.94      6.95 o 
   3   4  12       92.98       99.00      9.03 o 
   4   4  12      126.00      143.10     14.78 o 
   5   4  12      962.18     1090.25     23.38 o 
   6   4  12       38.15       36.91      7.96 o 
   7   4  12       71.88       85.87      8.19 o 
   8   4  12      630.51      570.72     32.49 o 
   9   4  12        2.63        1.82      6.62 o 
  10   4  12      405.50      342.62     95.43 o 
  11   4  12        0.46        3.50      5.95 o 
  12   4  12       13.16        8.91      6.18 o 
 -12   5  12       23.24       30.55      6.50 o 
 -11   5  12        0.97       13.97      6.91 o 
 -10   5  12      274.06      294.08     10.25 o 
  -9   5  12       18.71       20.63      9.33 o 
  -8   5  12      265.91      240.79     11.54 o 
  -7   5  12        0.43        8.17      6.03 o 
  -6   5  12      590.20      564.70     15.20 o 
  -5   5  12       16.76       12.42      5.88 o 
  -4   5  12       77.07       57.63     10.02 o 
  -3   5  12       17.29       10.57      9.15 o 
  -2   5  12       42.72       29.63      8.45 o 
  -1   5  12      488.95      400.88     13.51 o 
   0   5  12       74.39       77.17     13.16 o 
   1   5  12        0.24       -1.18      7.54 o 
   2   5  12      491.98      516.24     16.21 o 
   3   5  12       48.79       57.59      7.99 o 
   4   5  12      154.87      156.27     10.38 o 
   5   5  12      102.68      110.16     15.25 o 
   6   5  12      142.61      152.08     15.67 o 
   7   5  12       15.03       18.04     11.12 o 
   8   5  12        0.60        4.65     10.76 o 
   9   5  12        6.79        9.03      9.71 o 
  10   5  12       63.93       32.37      8.97 o 
  -9   6  12       10.20       14.21      7.83 o 
  -8   6  12      156.95      169.65     10.08 o 
  -7   6  12        0.23        0.38      6.00 o 
  -6   6  12      102.89      103.10      6.41 o 
  -5   6  12        0.73        3.99      5.76 o 
  -4   6  12      601.17      626.26     17.01 o 
  -3   6  12       30.59       26.47      5.80 o 
  -2   6  12      367.73      381.77     16.86 o 
  -1   6  12        8.50       12.02      7.70 o 
   0   6  12       16.53       11.75      6.75 o 
   1   6  12        1.11       -0.43      6.59 o 
   2   6  12        0.71        0.81      6.51 o 
   3   6  12        2.41        7.80     12.11 o 
   4   6  12       25.73       28.24     11.17 o 
   5   6  12        3.51        3.27     10.99 o 
   6   6  12        2.68       -3.93      9.64 o 
   7   6  12        5.53       -0.55      8.52 o 
   8   6  12      115.37       81.97      8.32 o 
 -15   0  13       41.40       34.89      8.22 o 
 -13   0  13      123.50      135.14     11.30 o 
 -11   0  13       51.52       21.69      9.07 o 
  -9   0  13      629.92      535.43     19.99 o 
  -7   0  13        6.57        1.98      8.35 o 
  -5   0  13     1559.63     1597.85     30.57 o 
  -3   0  13     2935.79     3078.57     41.21 o 
  -1   0  13      308.23      321.29     14.41 o 
   1   0  13       23.98       27.72      6.32 o 
   3   0  13        4.64        7.45      7.67 o 
   5   0  13       50.04       53.17      7.24 o 
   7   0  13      233.16      221.38     13.56 o 
   9   0  13     1067.06     1041.55     27.63 o 
  11   0  13      277.88      274.94     15.58 o 
  13   0  13       25.60       25.65      6.77 o 
  15   0  13        0.36        0.47      5.56 o 
 -16   1  13       15.86       16.52      7.45 o 
 -15   1  13       95.32       98.79      7.13 o 
 -14   1  13        7.69        7.23      5.60 o 
 -13   1  13      179.74      182.54     17.55 o 
 -12   1  13       95.19       90.45      7.13 o 
 -11   1  13       38.56       27.60      6.52 o 
 -10   1  13      117.96      108.23      8.08 o 
  -9   1  13     1624.67     1509.22     61.18 o 
  -8   1  13      103.91       81.38     10.39 o 
  -7   1  13      154.38      133.38      8.52 o 
  -6   1  13       11.42       16.78      5.11 o 
  -5   1  13       61.95       55.10      6.37 o 
  -4   1  13      134.17      149.60      7.75 o 
  -3   1  13      829.16      839.55     15.21 o 
  -2   1  13        5.23        1.95      6.98 o 
  -1   1  13      501.75      527.87     21.29 o 
   0   1  13       49.66       57.13      5.45 o 
   1   1  13       95.93       87.16      5.18 o 
   2   1  13       39.52       35.98      6.23 o 
   3   1  13      644.98      690.76     12.04 o 
   4   1  13       84.05       77.19      5.65 o 
   5   1  13     1782.20     1768.16     43.90 o 
   6   1  13      190.35      177.01      8.54 o 
   7   1  13      277.82      251.74     22.10 o 
   8   1  13       57.90       44.19      5.31 o 
   9   1  13      108.99       80.79      6.61 o 
  10   1  13       76.29       75.14      6.77 o 
  11   1  13      133.85      115.69     12.84 o 
  12   1  13        7.21        9.03      5.29 o 
  13   1  13      169.06      171.16      8.42 o 
  14   1  13       54.31       67.81      6.21 o 
  15   1  13       86.52       92.53      4.44 o 
 -16   2  13        1.80        3.49      6.68 o 
 -15   2  13      134.50      152.92      6.80 o 
 -14   2  13       27.81       31.48      8.02 o 
 -13   2  13      146.12      145.55      7.77 o 
 -12   2  13        9.36       12.73      5.46 o 
 -11   2  13      145.44      134.41      8.11 o 
 -10   2  13        0.63        5.60     19.85 o 
  -9   2  13     1424.67     1396.90     22.86 o 
  -8   2  13        2.77        7.95      6.19 o 
  -7   2  13       30.29       35.02      9.29 o 
  -6   2  13      237.23      221.22      9.46 o 
  -5   2  13      101.25       91.75      6.62 o 
  -4   2  13      226.61      232.78      9.46 o 
  -3   2  13      403.76      433.12     13.54 o 
  -2   2  13      456.57      457.39     15.95 o 
  -1   2  13      920.46      948.84     23.72 o 
   0   2  13      163.95      159.49      8.73 o 
   1   2  13       72.23       72.13      9.15 o 
   2   2  13      470.09      506.15     22.66 o 
   3   2  13      260.79      288.31     11.78 o 
   4   2  13      382.23      405.83     24.09 o 
   5   2  13       51.63       40.38      6.16 o 
   6   2  13      334.55      334.92     10.55 o 
   7   2  13       56.87       56.94      6.03 o 
   8   2  13       16.61       18.93      5.63 o 
   9   2  13     1354.46     1284.66     20.54 o 
  10   2  13       48.42       43.90      5.71 o 
  11   2  13       26.09       25.02      5.52 o 
  12   2  13       46.05       39.26      5.21 o 
  13   2  13        5.26       11.50      3.87 o 
  14   2  13        8.52       11.21      3.82 o 
 -15   3  13      115.61      117.43      5.36 o 
 -14   3  13       22.31       23.35      4.67 o 
 -13   3  13      192.60      184.00      8.10 o 
 -12   3  13        3.95       -0.30      9.10 o 
 -11   3  13        0.51        0.40      5.56 o 
 -10   3  13        0.08        0.45      5.85 o 
  -9   3  13      422.97      417.76     17.85 o 
  -8   3  13        4.57       13.01      5.20 o 
  -7   3  13      975.60      917.30     24.01 o 
  -6   3  13        2.97        0.16      5.20 o 
  -5   3  13      324.71      323.66     11.49 o 
  -4   3  13       28.01       37.98     12.17 o 
  -3   3  13        4.89       13.75      5.93 o 
  -2   3  13        3.04        8.36      6.45 o 
  -1   3  13       77.02       61.85      5.28 o 
   0   3  13       17.85       12.06      6.29 o 
   1   3  13     1967.61     1887.27     57.51 o 
   2   3  13      726.82      773.43     42.94 o 
   3   3  13      106.64      124.41     21.09 o 
   4   3  13      246.12      236.12     10.00 o 
   5   3  13      827.57      898.24     18.39 o 
   6   3  13      379.31      413.09     16.72 o 
   7   3  13      281.75      298.03     14.78 o 
   8   3  13        0.10       -4.74      6.71 o 
   9   3  13        1.14       -4.41      6.63 o 
  10   3  13       34.52       29.62      7.71 o 
  11   3  13        5.26       -0.36      5.13 o 
  12   3  13       10.12        9.56      4.81 o 
  13   3  13      235.77      255.79     10.94 o 
 -13   4  13       94.17       87.43      7.82 o 
 -12   4  13       25.39       22.77      5.52 o 
 -11   4  13       31.81       28.21      4.89 o 
 -10   4  13        1.10        4.20      5.02 o 
  -9   4  13       76.40       73.80      6.53 o 
  -8   4  13       98.66       97.34      5.90 o 
  -7   4  13        2.58        4.41      5.33 o 
  -6   4  13       74.69       61.79      5.68 o 
  -5   4  13       26.01       19.09      5.20 o 
  -4   4  13       24.38       14.63      8.40 o 
  -3   4  13       76.74       66.61      9.85 o 
  -2   4  13       23.34       24.96      7.25 o 
  -1   4  13      296.72      264.83     11.73 o 
   0   4  13       15.03        2.64      7.20 o 
   1   4  13      350.74      368.96     13.98 o 
   2   4  13      317.91      336.33     13.60 o 
   3   4  13      101.88       93.97      9.01 o 
   4   4  13       89.18       91.49      9.18 o 
   5   4  13        6.30        6.94      7.05 o 
   6   4  13      106.84      119.52      8.48 o 
   7   4  13      238.87      241.92     10.81 o 
   8   4  13        0.54        7.22      6.67 o 
   9   4  13      451.85      455.19     75.61 o 
  10   4  13        3.02        6.58      6.01 o 
  11   4  13       49.42       41.09      6.85 o 
  12   4  13        3.81        5.88      5.99 o 
 -11   5  13        7.40       15.05      6.45 o 
 -10   5  13       18.98       16.00      5.69 o 
  -9   5  13      392.10      420.88     21.26 o 
  -8   5  13        1.16        1.14      5.76 o 
  -7   5  13      584.08      591.78     18.40 o 
  -6   5  13        0.25        6.00     10.17 o 
  -5   5  13      442.55      419.44     14.75 o 
  -4   5  13       14.90       12.36      6.02 o 
  -3   5  13       15.66       17.05      7.76 o 
  -2   5  13       43.67       39.96      8.47 o 
  -1   5  13      119.77       95.60     17.04 o 
   0   5  13       68.31       67.44      7.95 o 
   1   5  13        3.84        9.43      7.35 o 
   2   5  13        1.62       -6.11      6.84 o 
   3   5  13      627.32      644.96     34.96 o 
   4   5  13       47.77       49.20      6.76 o 
   5   5  13      313.19      342.71     20.32 o 
   6   5  13       39.07       30.17     11.59 o 
   7   5  13       24.88       26.36     10.69 o 
   8   5  13       16.29       10.17      9.21 o 
   9   5  13       13.32        6.42      9.17 o 
  -8   6  13       21.26       22.77      7.22 o 
  -7   6  13       18.02       21.98      7.69 o 
  -6   6  13       47.35       53.28      5.62 o 
  -5   6  13       59.02       74.15      5.95 o 
  -4   6  13        6.31       -1.87      5.83 o 
  -3   6  13      598.80      603.04     13.71 o 
  -2   6  13       47.56       56.91      6.65 o 
  -1   6  13      175.54      185.23     11.37 o 
   0   6  13        4.22       -6.47      6.47 o 
   1   6  13        3.03        2.03     20.28 o 
   2   6  13        0.82        6.04      6.65 o 
   3   6  13        7.03       10.20     10.79 o 
   4   6  13        4.80        1.89     10.10 o 
   5   6  13        5.71       14.31      9.44 o 
   6   6  13        0.05       -1.89      8.60 o 
   7   6  13       20.55       25.33      8.15 o 
 -16   0  14        0.63       11.72      7.40 o 
 -14   0  14       14.86        4.02      8.36 o 
 -12   0  14      110.64      104.94     11.21 o 
 -10   0  14     1474.22     1276.67     30.44 o 
  -8   0  14       67.14       67.53      9.77 o 
  -6   0  14       99.86       99.34      9.08 o 
  -4   0  14      242.63      247.44     13.91 o 
  -2   0  14      789.70      828.48     23.04 o 
   0   0  14      224.61      247.80     13.09 o 
   2   0  14      199.80      203.81     12.97 o 
   4   0  14       72.80       72.53      8.62 o 
   6   0  14       55.33       46.44      8.69 o 
   8   0  14      467.07      430.10     18.59 o 
  10   0  14     1259.42     1204.83     29.85 o 
  12   0  14      113.60      120.34     10.46 o 
  14   0  14        9.33       11.43      5.71 o 
 -16   1  14      183.91      208.35      9.55 o 
 -15   1  14        7.09       11.31      7.26 o 
 -14   1  14       19.18       19.76      5.67 o 
 -13   1  14        0.26        2.50      5.74 o 
 -12   1  14      193.78      187.96      6.93 o 
 -11   1  14       15.04        3.38      5.00 o 
 -10   1  14       29.96       36.31      8.42 o 
  -9   1  14        6.79        5.02      5.18 o 
  -8   1  14      950.42      948.34     33.15 o 
  -7   1  14       79.76       66.30      6.58 o 
  -6   1  14     1082.50     1081.94     19.00 o 
  -5   1  14      307.78      297.48     10.44 o 
  -4   1  14      132.90      132.64      7.46 o 
  -3   1  14       83.71      106.40     14.96 o 
  -2   1  14      744.82      821.50     15.81 o 
  -1   1  14       81.87       98.52      7.28 o 
   0   1  14        6.14        6.86     17.05 o 
   1   1  14       36.59       45.58      6.46 o 
   2   1  14      666.08      771.80     16.23 o 
   3   1  14        0.80        5.65      5.22 o 
   4   1  14      728.07      725.26     16.05 o 
   5   1  14        0.09        6.90      7.01 o 
   6   1  14      782.84      745.84     16.61 o 
   7   1  14        1.48       -5.03      6.72 o 
   8   1  14       22.54       18.49      5.74 o 
   9   1  14        0.03       -1.61      5.57 o 
  10   1  14        0.08        5.22      5.35 o 
  11   1  14      196.01      196.12      8.77 o 
  12   1  14      130.42      134.14      7.12 o 
  13   1  14        4.16        1.35      8.17 o 
  14   1  14      137.62      160.64      5.60 o 
 -15   2  14       94.66      114.27      5.38 o 
 -14   2  14      155.51      166.19      7.37 o 
 -13   2  14      142.57      138.49      7.40 o 
 -12   2  14      157.63      142.39      9.68 o 
 -11   2  14       12.76       15.46      5.72 o 
 -10   2  14       59.80       58.64      6.40 o 
  -9   2  14       42.17       40.84      6.25 o 
  -8   2  14      572.41      548.08     14.82 o 
  -7   2  14        8.86        5.92      6.48 o 
  -6   2  14      237.73      212.07      9.42 o 
  -5   2  14      312.73      308.34     20.61 o 
  -4   2  14      127.52      112.49      7.27 o 
  -3   2  14       32.53       29.44      9.49 o 
  -2   2  14      116.48      129.75     14.40 o 
  -1   2  14       38.91       33.97      6.37 o 
   0   2  14      200.43      231.82      9.55 o 
   1   2  14      165.09      161.76      8.91 o 
   2   2  14     1248.06     1201.00     20.91 o 
   3   2  14      746.39      771.97     20.72 o 
   4   2  14     1039.73     1122.73     42.91 o 
   5   2  14      150.43      144.14     11.69 o 
   6   2  14        1.63        8.12      7.02 o 
   7   2  14       50.38       47.81      6.71 o 
   8   2  14      871.34      883.24     45.79 o 
   9   2  14      207.70      206.62     13.27 o 
  10   2  14      301.22      290.24      9.96 o 
  11   2  14        7.62       10.40      5.23 o 
  12   2  14        3.01        1.74      4.84 o 
  13   2  14        0.30       -4.79      5.50 o 
  14   2  14        1.65        0.73      5.59 o 
 -14   3  14      212.17      238.55      7.53 o 
 -13   3  14        0.04        2.38      4.81 o 
 -12   3  14      106.11      101.70      7.04 o 
 -11   3  14       22.37       20.22      5.20 o 
 -10   3  14       84.13       88.93      7.01 o 
  -9   3  14       93.71       77.14      7.41 o 
  -8   3  14      731.86      704.83     16.67 o 
  -7   3  14       38.26       46.50      5.49 o 
  -6   3  14      433.50      430.88     13.29 o 
  -5   3  14        3.14        1.76      5.10 o 
  -4   3  14       40.67       46.60      5.82 o 
  -3   3  14        6.90        5.40      6.14 o 
  -2   3  14       32.34       31.70      6.57 o 
  -1   3  14        0.35       -5.23      5.76 o 
   0   3  14      319.44      328.08     22.52 o 
   1   3  14       15.62       16.36      6.61 o 
   2   3  14      813.22      805.35     30.34 o 
   3   3  14      468.92      478.52     16.96 o 
   4   3  14       37.79       36.14      9.91 o 
   5   3  14      123.66      115.59      7.71 o 
   6   3  14      261.25      264.56     13.99 o 
   7   3  14        3.40        5.15      8.15 o 
   8   3  14       48.07       50.94      7.61 o 
   9   3  14        0.14        0.84      8.78 o 
  10   3  14        2.36        3.97      6.02 o 
  11   3  14        3.41       15.28     11.37 o 
  12   3  14       65.94       95.53      7.45 o 
  13   3  14        0.07       -1.76      5.83 o 
 -13   4  14       19.42       30.47      6.31 o 
 -12   4  14      132.84      137.86      9.25 o 
 -11   4  14       58.29       59.46      5.70 o 
 -10   4  14       98.83       93.09      5.72 o 
  -9   4  14        0.64       -2.31      5.04 o 
  -8   4  14      275.90      241.39      8.96 o 
  -7   4  14        7.59       -0.17      5.25 o 
  -6   4  14       49.68       46.62      5.36 o 
  -5   4  14      124.78      120.46      6.35 o 
  -4   4  14        5.55        7.45      5.32 o 
  -3   4  14        4.86       -1.86      8.02 o 
  -2   4  14      432.58      415.33     32.84 o 
  -1   4  14        0.32        0.35      7.18 o 
   0   4  14      326.70      310.29     12.79 o 
   1   4  14      590.61      609.12     32.85 o 
   2   4  14      426.58      396.82     14.90 o 
   3   4  14        1.57       -7.13      7.23 o 
   4   4  14       15.69       23.19     10.78 o 
   5   4  14        7.88        4.36     13.35 o 
   6   4  14        1.97       16.21      7.60 o 
   7   4  14       27.23       29.74      8.96 o 
   8   4  14      393.59      392.96     43.17 o 
   9   4  14        1.15        7.99      5.83 o 
  10   4  14      361.82      304.09    129.80 o 
  11   4  14       63.59       75.91      6.44 o 
 -11   5  14       14.00       15.99      5.70 o 
 -10   5  14      268.19      285.38     12.23 o 
  -9   5  14       46.60       51.44      6.16 o 
  -8   5  14      386.56      424.11     35.91 o 
  -7   5  14        4.02        2.92      5.82 o 
  -6   5  14      213.13      226.64      9.80 o 
  -5   5  14        1.99       -2.70      6.03 o 
  -4   5  14       23.06       27.89      5.99 o 
  -3   5  14       62.87       41.14      9.34 o 
  -2   5  14       96.26       93.01     11.12 o 
  -1   5  14      242.17      194.05     24.32 o 
   0   5  14       31.40       28.96      6.88 o 
   1   5  14        7.57        5.26      6.71 o 
   2   5  14       58.05       77.56      7.44 o 
   3   5  14       23.47       24.59      6.70 o 
   4   5  14      502.86      564.44     24.25 o 
   5   5  14       66.52       64.56     11.98 o 
   6   5  14      202.44      180.77     14.36 o 
   7   5  14        0.48       10.40      9.70 o 
   8   5  14       24.95       20.97      8.46 o 
   9   5  14        0.79       12.90      8.02 o 
  -7   6  14       29.05       27.63      6.53 o 
  -6   6  14        9.12       12.79      7.28 o 
  -5   6  14       75.46       82.51      8.38 o 
  -4   6  14      185.99      219.90     11.59 o 
  -3   6  14       24.19       28.39      5.44 o 
  -2   6  14      381.28      394.75     10.68 o 
  -1   6  14        1.30       -7.31      7.31 o 
   0   6  14       18.33       20.00      6.44 o 
   1   6  14        4.85       -2.37      6.86 o 
   2   6  14       44.82       46.40     10.38 o 
   3   6  14        7.18        1.40      9.95 o 
   4   6  14       24.23       22.57      9.22 o 
   5   6  14        0.19        0.47      8.94 o 
   6   6  14        4.91       13.84      7.89 o 
 -15   0  15       21.60       30.25      7.52 o 
 -13   0  15      531.59      521.38     18.19 o 
 -11   0  15      302.17      295.63     15.50 o 
  -9   0  15     1003.51      840.24     25.12 o 
  -7   0  15        8.08       -0.70      8.52 o 
  -5   0  15      128.15      139.12     11.00 o 
  -3   0  15       78.87       58.03      9.21 o 
  -1   0  15      562.01      619.79     20.89 o 
   1   0  15        9.84       14.33      8.83 o 
   3   0  15       63.11       63.05      8.95 o 
   5   0  15        0.06       -5.99      8.76 o 
   7   0  15       21.82       23.85      8.21 o 
   9   0  15      798.62      770.22     24.13 o 
  11   0  15       68.38       57.60      7.84 o 
  13   0  15       76.58       83.25      7.19 o 
 -15   1  15      129.06      141.36      8.93 o 
 -14   1  15        0.05        2.49      7.10 o 
 -13   1  15        5.03        8.41      5.68 o 
 -12   1  15      120.60      110.74      8.77 o 
 -11   1  15        5.03        7.73      6.00 o 
 -10   1  15      155.20      128.02      8.34 o 
  -9   1  15       45.50       34.77      9.90 o 
  -8   1  15       20.21       23.23      6.70 o 
  -7   1  15      444.48      379.13     13.83 o 
  -6   1  15        0.00        1.37      7.45 o 
  -5   1  15      498.94      478.83     19.33 o 
  -4   1  15       30.08       36.75      6.64 o 
  -3   1  15       60.08       60.77      7.02 o 
  -2   1  15       63.29       59.97      6.35 o 
  -1   1  15      929.95      993.65     18.55 o 
   0   1  15       90.04       77.58      6.72 o 
   1   1  15        0.83        3.84      6.95 o 
   2   1  15       31.19       33.73      6.55 o 
   3   1  15     1081.66     1234.49     21.07 o 
   4   1  15       12.11       17.26      6.25 o 
   5   1  15     1009.34     1051.16     19.60 o 
   6   1  15        8.29        3.65      6.32 o 
   7   1  15      284.93      294.69     10.92 o 
   8   1  15        1.39       -6.50     12.30 o 
   9   1  15        6.60        3.74      6.94 o 
  10   1  15      266.19      275.60     10.24 o 
  11   1  15       12.16       23.07      5.34 o 
  12   1  15        6.09        6.09      4.60 o 
  13   1  15      106.88      114.65      5.72 o 
  14   1  15        1.66        4.24      5.21 o 
 -15   2  15       58.37       64.31      6.37 o 
 -14   2  15       46.59       57.40      5.34 o 
 -13   2  15      270.63      253.44     10.16 o 
 -12   2  15        1.40        3.78      5.58 o 
 -11   2  15      142.22      135.38      7.74 o 
 -10   2  15       82.23       76.73      6.40 o 
  -9   2  15       39.36       35.97      6.10 o 
  -8   2  15       60.87       63.13      6.42 o 
  -7   2  15        5.31       11.95      6.23 o 
  -6   2  15        4.23        1.65      7.44 o 
  -5   2  15        7.76        1.90      6.45 o 
  -4   2  15        1.99        8.13      5.83 o 
  -3   2  15        4.34        3.35      6.32 o 
  -2   2  15       46.73       40.36      6.22 o 
  -1   2  15      919.19      913.56     18.19 o 
   0   2  15     1273.73     1278.88     27.44 o 
   1   2  15     1758.05     1873.24     60.62 o 
   2   2  15       24.28       19.02      6.54 o 
   3   2  15      712.53      729.79     42.27 o 
   4   2  15       26.49       24.95      6.20 o 
   5   2  15       48.15       66.77      8.62 o 
   6   2  15       14.32        9.09      6.04 o 
   7   2  15      218.63      236.62     12.52 o 
   8   2  15       19.08       19.94      5.95 o 
   9   2  15      635.66      653.08     14.22 o 
  10   2  15        3.20        6.66      4.84 o 
  11   2  15       17.85        9.67      9.65 o 
  12   2  15        0.11        3.90      4.44 o 
  13   2  15        2.59        3.80      4.52 o 
 -14   3  15       23.30       18.82      6.71 o 
 -13   3  15      261.44      284.18     14.95 o 
 -12   3  15        8.51        5.04      4.99 o 
 -11   3  15       39.90       38.24      5.92 o 
 -10   3  15        4.38        1.20      5.40 o 
  -9   3  15      263.93      268.06     10.51 o 
  -8   3  15      106.53      113.14      8.02 o 
  -7   3  15      451.12      449.66     13.74 o 
  -6   3  15        0.72        6.33      6.32 o 
  -5   3  15      137.58      143.92      8.65 o 
  -4   3  15        0.04       -5.97     10.94 o 
  -3   3  15       11.36        3.62      8.29 o 
  -2   3  15        6.79       -5.02      5.02 o 
  -1   3  15      327.09      356.77     20.97 o 
   0   3  15      225.80      243.08     10.85 o 
   1   3  15      133.41      127.15      8.31 o 
   2   3  15      658.10      664.13     16.18 o 
   3   3  15      314.62      369.59     12.30 o 
   4   3  15       14.06       22.28     12.95 o 
   5   3  15       35.63       41.30      8.09 o 
   6   3  15        5.91       -2.38      8.38 o 
   7   3  15       39.70       39.71      7.99 o 
   8   3  15        2.96        8.59      6.00 o 
   9   3  15       38.44       28.35      5.89 o 
  10   3  15       28.21       33.88      5.18 o 
  11   3  15        7.48        9.02      4.39 o 
  12   3  15        0.67        4.22      5.87 o 
 -12   4  15        0.58        2.59      5.87 o 
 -11   4  15      101.39      113.77      6.22 o 
 -10   4  15        0.77        1.89      5.24 o 
  -9   4  15      465.05      494.43     12.20 o 
  -8   4  15       86.22       81.80      5.76 o 
  -7   4  15      162.20      148.95      7.77 o 
  -6   4  15       10.97       13.73      5.49 o 
  -5   4  15        1.37        4.15      4.81 o 
  -4   4  15      156.83      143.39      8.01 o 
  -3   4  15       75.05       86.22      7.06 o 
  -2   4  15       66.79       62.47      6.30 o 
  -1   4  15      211.48      194.55     11.15 o 
   0   4  15        1.32       -3.24      6.87 o 
   1   4  15      309.83      296.79     12.58 o 
   2   4  15       22.54       17.82      6.87 o 
   3   4  15      672.88      796.41     68.08 o 
   4   4  15      315.50      345.62     14.19 o 
   5   4  15       14.20        5.10     11.67 o 
   6   4  15       11.48        8.26     11.14 o 
   7   4  15      170.71      202.39     31.25 o 
   8   4  15        3.07       15.41      6.06 o 
   9   4  15      407.35      394.89    115.38 o 
  10   4  15        0.16        7.52     14.47 o 
 -10   5  15        0.29        0.72      5.83 o 
  -9   5  15      218.96      221.81     10.76 o 
  -8   5  15      139.74      162.03     10.17 o 
  -7   5  15       41.86       56.19      9.74 o 
  -6   5  15       51.94       36.50      6.85 o 
  -5   5  15       96.69       95.85      6.82 o 
  -4   5  15       30.09       37.97      7.35 o 
  -3   5  15       38.04       30.38      6.03 o 
  -2   5  15        1.10        1.17      7.73 o 
  -1   5  15      139.35      111.95     39.02 o 
   0   5  15       55.38       45.31     13.14 o 
   1   5  15        8.11        6.71      6.69 o 
   2   5  15       26.90       15.40      9.73 o 
   3   5  15      172.13      185.78      9.39 o 
   4   5  15       56.03       42.10     10.62 o 
   5   5  15      471.71      452.37     19.83 o 
   6   5  15        0.30       -8.50      8.63 o 
   7   5  15      115.31      102.01      9.44 o 
   8   5  15       21.08       12.21      7.92 o 
  -6   6  15       55.76       64.42      6.13 o 
  -5   6  15        0.02        3.03      6.10 o 
  -4   6  15       13.90       22.19      6.62 o 
  -3   6  15      181.53      195.38     10.23 o 
  -2   6  15        1.86       -1.64      6.98 o 
  -1   6  15      154.10      197.58      7.53 o 
   0   6  15       61.69       64.06      7.30 o 
   1   6  15       51.49        9.02     10.91 o 
   2   6  15       12.29        5.24      9.87 o 
   3   6  15       93.09       58.17      8.75 o 
   4   6  15        0.66        3.21      8.16 o 
 -14   0  16       95.47      112.60      8.18 o 
 -12   0  16       64.95       51.44      7.49 o 
 -10   0  16      430.29      388.89     17.61 o 
  -8   0  16     1144.46     1072.79     28.01 o 
  -6   0  16       19.41        7.47      8.93 o 
  -4   0  16        4.41       -3.33      9.17 o 
  -2   0  16        5.42        9.63      9.18 o 
   0   0  16      416.61      402.43     18.34 o 
   2   0  16      271.45      290.59     15.91 o 
   4   0  16       98.09      107.33     11.17 o 
   6   0  16       83.74       85.95     10.20 o 
   8   0  16        3.76       -4.44      7.88 o 
  10   0  16      139.09      123.54     10.77 o 
  12   0  16      144.13      166.21      9.66 o 
 -15   1  16       35.37       43.95      6.11 o 
 -14   1  16       79.09       83.48      7.94 o 
 -13   1  16       97.33       89.94      8.84 o 
 -12   1  16      253.39      245.90      9.21 o 
 -11   1  16       13.20        7.65      5.89 o 
 -10   1  16       78.35       62.81      6.27 o 
  -9   1  16      364.67      332.15     11.76 o 
  -8   1  16      254.10      237.16      9.92 o 
  -7   1  16       71.94       62.48     14.03 o 
  -6   1  16      174.97      167.68      8.93 o 
  -5   1  16       71.31       56.18      6.52 o 
  -4   1  16       11.94       15.12      6.57 o 
  -3   1  16       55.27       60.61      6.46 o 
  -2   1  16      343.96      310.92     10.93 o 
  -1   1  16      166.86      175.04      7.33 o 
   0   1  16      488.34      485.24     13.61 o 
   1   1  16       77.77       85.82      8.62 o 
   2   1  16      221.90      233.28     10.19 o 
   3   1  16       11.36        8.16      5.88 o 
   4   1  16      580.60      619.90     15.51 o 
   5   1  16        7.57        8.49      6.06 o 
   6   1  16      720.87      731.35     23.13 o 
   7   1  16       57.51       54.82      8.93 o 
   8   1  16      128.91      123.01      7.36 o 
   9   1  16        0.09       -6.52      6.52 o 
  10   1  16       17.11       18.81      5.19 o 
  11   1  16       10.58        9.79      4.74 o 
  12   1  16       51.09       44.76      4.46 o 
  13   1  16       28.69       29.56      3.96 o 
 -14   2  16      128.01      133.52      8.65 o 
 -13   2  16       60.85       61.77      5.57 o 
 -12   2  16       67.93       61.49      5.71 o 
 -11   2  16       44.50       47.98      6.14 o 
 -10   2  16       42.67       54.22      6.46 o 
  -9   2  16      202.94      197.55     10.63 o 
  -8   2  16      436.54      437.81     20.88 o 
  -7   2  16       22.84       15.90      6.29 o 
  -6   2  16      108.80      111.80      7.48 o 
  -5   2  16       30.71       45.50      7.91 o 
  -4   2  16       14.55       19.51      6.87 o 
  -3   2  16        7.83        8.72      6.23 o 
  -2   2  16     1100.49     1159.95     31.35 o 
  -1   2  16       22.81       39.21      6.32 o 
   0   2  16      455.93      507.82     30.58 o 
   1   2  16        4.85        0.05      6.78 o 
   2   2  16      968.35     1096.46     57.24 o 
   3   2  16        0.05        1.49      6.37 o 
   4   2  16       10.36        4.70      7.85 o 
   5   2  16       11.82        6.59      7.69 o 
   6   2  16       14.20        8.80      5.93 o 
   7   2  16       18.11        9.63      5.72 o 
   8   2  16      239.51      230.71     23.15 o 
   9   2  16        6.20        1.73     10.32 o 
  10   2  16      349.37      394.45     14.20 o 
  11   2  16       15.80       12.41      6.11 o 
  12   2  16       37.25       37.99      4.23 o 
 -13   3  16        1.37        3.39      4.71 o 
 -12   3  16      165.73      178.50      7.32 o 
 -11   3  16        0.05       -4.39      5.22 o 
 -10   3  16        0.20       -0.60      5.34 o 
  -9   3  16        2.68       -2.18      5.51 o 
  -8   3  16       86.27       75.95      6.83 o 
  -7   3  16       46.51       48.67      6.36 o 
  -6   3  16      420.48      429.94     13.43 o 
  -5   3  16       54.42       54.92     16.23 o 
  -4   3  16       36.92       41.40      6.75 o 
  -3   3  16        2.56       -5.14      5.14 o 
  -2   3  16      193.48      203.18      9.90 o 
  -1   3  16      548.34      562.38     15.08 o 
   0   3  16      367.13      344.11     11.95 o 
   1   3  16      141.32      126.99     12.63 o 
   2   3  16       44.22       42.42      6.18 o 
   3   3  16      267.79      295.37     10.95 o 
   4   3  16       40.70       46.71      5.75 o 
   5   3  16        8.25       10.50      8.30 o 
   6   3  16       92.51       88.66      8.57 o 
   7   3  16        3.49        8.02      5.88 o 
   8   3  16       10.41       10.65      6.10 o 
   9   3  16       25.49       26.54      8.31 o 
  10   3  16       75.31       78.17      4.75 o 
  11   3  16       22.79       31.83      5.44 o 
 -11   4  16       14.12       20.08      5.96 o 
 -10   4  16      100.80      121.14      7.85 o 
  -9   4  16       10.71        9.62      5.09 o 
  -8   4  16      348.59      388.73     22.07 o 
  -7   4  16       17.89       19.52      5.88 o 
  -6   4  16       25.45       24.22      5.97 o 
  -5   4  16        4.70        2.83      5.37 o 
  -4   4  16        1.81        2.97      5.29 o 
  -3   4  16       85.20       74.54      7.88 o 
  -2   4  16      159.71      152.92     11.59 o 
  -1   4  16       33.04       27.69      5.77 o 
   0   4  16      226.01      253.31      8.51 o 
   1   4  16      137.29      127.24      9.09 o 
   2   4  16      680.97      749.13     18.16 o 
   3   4  16        0.56       -2.91      6.58 o 
   4   4  16      107.14      107.71     14.18 o 
   5   4  16       50.09       60.51     11.47 o 
   6   4  16        7.11        7.63      9.88 o 
   7   4  16        3.19        7.73      8.92 o 
   8   4  16      280.06      267.64     66.78 o 
   9   4  16       36.32       30.31     14.39 o 
  -9   5  16        4.45        1.89      5.95 o 
  -8   5  16        4.79       10.67      6.35 o 
  -7   5  16      120.84      121.14      8.95 o 
  -6   5  16       30.48       26.23      5.65 o 
  -5   5  16        7.84        3.39      6.03 o 
  -4   5  16       97.09       92.44      7.11 o 
  -3   5  16        3.88        5.99      5.51 o 
  -2   5  16      132.41      125.46     10.43 o 
  -1   5  16       73.13       81.24      9.08 o 
   0   5  16       13.74       15.12      6.12 o 
   1   5  16       64.88       55.52      9.98 o 
   2   5  16       26.95       21.65      5.93 o 
   3   5  16        1.00        2.02      9.67 o 
   4   5  16      249.43      242.95     15.02 o 
   5   5  16       50.01       43.61      8.49 o 
   6   5  16      284.48      216.49     12.47 o 
   7   5  16        0.50        5.68      7.30 o 
  -4   6  16        3.13       10.65      5.85 o 
  -3   6  16        4.50       -2.39      6.34 o 
  -2   6  16      139.15      150.20      8.48 o 
  -1   6  16       13.64       14.30      5.89 o 
 -13   0  17      292.03      299.01     12.28 o 
 -11   0  17        9.30       -7.89      7.89 o 
  -9   0  17      627.16      596.94     20.65 o 
  -7   0  17      470.81      424.53     18.71 o 
  -5   0  17       91.05       82.52     10.26 o 
  -3   0  17      271.73      262.14     15.26 o 
  -1   0  17      109.61      141.40     11.24 o 
   1   0  17      541.46      561.69     21.88 o 
   3   0  17      436.44      449.48     19.47 o 
   5   0  17        8.32        7.30      8.56 o 
   7   0  17       59.63       41.55      8.44 o 
   9   0  17       16.76       25.31      7.61 o 
  11   0  17       31.33       38.49      7.05 o 
 -14   1  17        6.74       -0.79      6.09 o 
 -13   1  17      167.08      174.61     10.73 o 
 -12   1  17       50.33       39.79      6.88 o 
 -11   1  17        8.37       10.50      5.98 o 
 -10   1  17        0.80        3.35      6.08 o 
  -9   1  17        1.68        4.87      5.88 o 
  -8   1  17       31.88       27.06      9.03 o 
  -7   1  17       62.40       58.50      6.83 o 
  -6   1  17      218.09      210.29      9.73 o 
  -5   1  17       25.09       25.84      6.54 o 
  -4   1  17       12.97       20.00      8.73 o 
  -3   1  17      402.81      405.43     12.31 o 
  -2   1  17        0.73        5.81      6.64 o 
  -1   1  17     1097.49     1071.85     19.68 o 
   0   1  17       27.29       25.53      6.44 o 
   1   1  17        0.48        4.02      6.73 o 
   2   1  17       29.19       26.07      5.85 o 
   3   1  17      386.66      388.97     19.10 o 
   4   1  17       44.55       45.36      6.58 o 
   5   1  17      738.68      747.99     16.91 o 
   6   1  17        0.86       -2.35      5.71 o 
   7   1  17      207.73      225.99     19.70 o 
   8   1  17       39.64       41.23      5.71 o 
   9   1  17        3.19        0.37      5.07 o 
  10   1  17       32.07       43.53      4.83 o 
  11   1  17       19.83       15.77      4.60 o 
  12   1  17        8.52        9.46      4.20 o 
 -13   2  17      105.69       90.61      8.07 o 
 -12   2  17        4.90       -6.24      6.39 o 
 -11   2  17       25.48       26.29      5.24 o 
 -10   2  17       13.05       16.41      5.56 o 
  -9   2  17       38.94       41.49      6.63 o 
  -8   2  17      339.73      348.44     26.14 o 
  -7   2  17      453.41      465.41     21.12 o 
  -6   2  17        1.11        3.17      6.47 o 
  -5   2  17       21.40       30.31      6.57 o 
  -4   2  17        0.04       -0.14      6.53 o 
  -3   2  17       54.22       49.64      6.85 o 
  -2   2  17       50.92       56.79      6.63 o 
  -1   2  17      133.88      124.60      8.05 o 
   0   2  17       76.78       80.12     10.48 o 
   1   2  17      259.29      276.83     24.76 o 
   2   2  17       73.02       68.60      6.97 o 
   3   2  17      451.82      514.09     27.40 o 
   4   2  17        0.28       -2.04      7.66 o 
   5   2  17        1.26       -3.93      7.41 o 
   6   2  17        1.93        0.66      7.55 o 
   7   2  17        2.92        4.86      7.11 o 
   8   2  17       25.06       19.64      7.15 o 
   9   2  17      331.22      247.76     79.27 o 
  10   2  17        0.20       -1.63      4.97 o 
  11   2  17      168.28      186.73      9.31 o 
 -12   3  17        0.28        4.30      4.76 o 
 -11   3  17      117.79      125.22      6.00 o 
 -10   3  17       48.66       40.81      4.94 o 
  -9   3  17       56.20       51.00      8.86 o 
  -8   3  17       13.98       11.22      5.62 o 
  -7   3  17       24.28       40.80      5.92 o 
  -6   3  17       19.65       12.29      6.03 o 
  -5   3  17      486.47      497.54     13.90 o 
  -4   3  17      212.20      238.38      8.37 o 
  -3   3  17      110.16      100.87      7.41 o 
  -2   3  17      197.33      192.48     17.73 o 
  -1   3  17      766.16      785.70     17.38 o 
   0   3  17       55.65       54.12      6.98 o 
   1   3  17       82.43       85.70      6.77 o 
   2   3  17       22.14       17.84      6.04 o 
   3   3  17      107.26      106.18     11.67 o 
   4   3  17       28.87       31.71      7.50 o 
   5   3  17      120.93      130.40     10.26 o 
   6   3  17        3.64        0.87      7.11 o 
   7   3  17        8.98       11.13      5.53 o 
   8   3  17        5.54       -0.05      5.17 o 
   9   3  17      116.60      112.94      5.40 o 
  10   3  17       51.54       60.03     32.62 o 
 -10   4  17        7.25        0.00      6.46 o 
  -9   4  17       28.93       32.77      7.21 o 
  -8   4  17        1.33       -0.01      5.17 o 
  -7   4  17      151.41      156.62     16.86 o 
  -6   4  17       32.51       33.15      5.91 o 
  -5   4  17      128.57      154.47      8.28 o 
  -4   4  17        0.98       -6.06      6.06 o 
  -3   4  17       34.96       36.16      6.16 o 
  -2   4  17       43.84       47.62      6.25 o 
  -1   4  17      308.08      331.97     22.04 o 
   0   4  17      369.27      393.40     11.22 o 
   1   4  17      563.06      552.10     17.05 o 
   2   4  17       77.35       61.38      6.65 o 
   3   4  17      175.40      191.32      9.61 o 
   4   4  17        0.27        4.35      9.57 o 
   5   4  17        1.48        6.09      8.69 o 
   6   4  17        1.14        0.09      7.97 o 
   7   4  17       46.62       43.59      8.46 o 
   8   4  17        5.04        8.28      8.02 o 
  -8   5  17       37.88       40.60      5.41 o 
  -7   5  17        4.94       14.73      6.04 o 
  -6   5  17       32.45       41.44      6.14 o 
  -5   5  17        9.36       12.26      6.82 o 
  -4   5  17        4.07        0.41      7.04 o 
  -3   5  17       85.28      111.49     10.89 o 
  -2   5  17       70.32       95.23     18.66 o 
  -1   5  17      279.97      282.89     13.84 o 
   0   5  17       41.99       32.99     15.48 o 
   1   5  17       11.07        6.49      5.53 o 
   2   5  17        3.06       -9.58      9.58 o 
   3   5  17       99.19       83.60      9.30 o 
   4   5  17       25.56       20.08      8.32 o 
   5   5  17      243.10      165.63     10.14 o 
   6   5  17        2.11        4.64      7.16 o 
 -12   0  18       80.00       81.82      8.21 o 
 -10   0  18       40.54       37.57      7.35 o 
  -8   0  18      809.68      735.66     23.03 o 
  -6   0  18      123.94      119.46     10.95 o 
  -4   0  18       66.75       63.46      9.70 o 
  -2   0  18      210.17      194.19     13.44 o 
   0   0  18      421.80      454.42     19.32 o 
   2   0  18      115.71      136.93     11.65 o 
   4   0  18      246.33      236.30     14.59 o 
   6   0  18      399.39      394.37     17.67 o 
   8   0  18       25.99       25.89      6.83 o 
  10   0  18       84.18       82.78      7.64 o 
 -13   1  18       23.01       28.72      6.31 o 
 -12   1  18      132.69      105.06      9.02 o 
 -11   1  18        2.02        0.44      7.21 o 
 -10   1  18        3.09       -2.45      5.56 o 
  -9   1  18       50.75       43.08      6.61 o 
  -8   1  18      195.37      198.31      9.11 o 
  -7   1  18        0.96        2.77      6.18 o 
  -6   1  18       99.46      105.49      7.98 o 
  -5   1  18      125.04      122.85     16.85 o 
  -4   1  18      359.56      352.37     24.07 o 
  -3   1  18      277.05      282.21     16.83 o 
  -2   1  18      522.15      500.72     13.78 o 
  -1   1  18      153.17      138.48      8.31 o 
   0   1  18      432.15      448.60     13.50 o 
   1   1  18        6.54       -5.20      5.80 o 
   2   1  18      138.06      136.43      8.05 o 
   3   1  18        0.12        1.77      6.27 o 
   4   1  18      373.63      384.23     12.41 o 
   5   1  18      136.16      147.21      8.28 o 
   6   1  18      151.08      150.13     17.16 o 
   7   1  18        0.26       -1.99      5.13 o 
   8   1  18        5.22       10.48      5.04 o 
   9   1  18        1.39       -3.66      4.67 o 
  10   1  18      196.66      243.87      7.73 o 
  11   1  18       14.41       20.33      3.81 o 
 -13   2  18        0.09        5.03      5.94 o 
 -12   2  18       73.83       80.12      8.09 o 
 -11   2  18       41.34       49.01      7.56 o 
 -10   2  18       82.97       64.17      9.03 o 
  -9   2  18       81.76       73.66      9.89 o 
  -8   2  18       78.80       78.88     10.70 o 
  -7   2  18        0.03        4.73      8.08 o 
  -6   2  18       94.44      116.28     19.75 o 
  -5   2  18        0.04       -2.89     12.72 o 
  -4   2  18       85.87      104.73      7.84 o 
  -3   2  18      209.70      204.89      9.17 o 
  -2   2  18        0.63       -6.84      8.51 o 
  -1   2  18      163.38      167.16      8.66 o 
   0   2  18       26.91       25.78      6.62 o 
   1   2  18       57.87       43.55      7.02 o 
   2   2  18      389.14      386.50     27.99 o 
   3   2  18       49.66       64.43      9.45 o 
   4   2  18       51.14       49.07      8.78 o 
   5   2  18        7.86        0.07      7.02 o 
   6   2  18        2.53        0.10      7.56 o 
   7   2  18        0.27        2.19      6.54 o 
   8   2  18       45.79       39.74      7.03 o 
   9   2  18        0.06       -1.75      4.65 o 
  10   2  18      125.47      124.23      7.96 o 
  11   2  18       16.40       16.27      4.85 o 
 -11   3  18       22.65       23.13      7.25 o 
 -10   3  18       42.78       35.87      5.06 o 
  -9   3  18        0.06       -3.92      5.21 o 
  -8   3  18        8.61        7.78      5.39 o 
  -7   3  18        9.00        9.35      5.80 o 
  -6   3  18      177.37      215.32     13.10 o 
  -5   3  18       48.73       57.61      7.21 o 
  -4   3  18      713.58      706.92     27.16 o 
  -3   3  18        5.51        0.21      6.04 o 
  -2   3  18      166.30      174.53      9.04 o 
  -1   3  18      186.53      180.83      8.98 o 
   0   3  18      254.86      252.58     18.66 o 
   1   3  18       16.10       12.99      5.85 o 
   2   3  18        2.60        1.26      5.65 o 
   3   3  18       24.44       16.60      7.72 o 
   4   3  18      238.41      256.14     12.86 o 
   5   3  18      103.78      109.66      9.04 o 
   6   3  18       59.32       57.34      5.68 o 
   7   3  18        1.09        1.50      4.94 o 
   8   3  18       70.22       78.13     19.80 o 
   9   3  18       20.20       24.94      4.21 o 
  -9   4  18        3.68        0.65      6.39 o 
  -8   4  18      104.10      104.67      8.16 o 
  -7   4  18        9.39       10.30      5.04 o 
  -6   4  18      166.92      166.46     13.80 o 
  -5   4  18       23.97       23.28      5.72 o 
  -4   4  18       88.85       93.33      6.23 o 
  -3   4  18        1.81        3.07      5.88 o 
  -2   4  18      438.51      488.49     12.00 o 
  -1   4  18       27.05       21.60      5.05 o 
   0   4  18       51.38       59.56      5.33 o 
   1   4  18        7.96       22.01      5.96 o 
   2   4  18      121.75      115.53      7.56 o 
   3   4  18       33.90       36.55      9.58 o 
   4   4  18      116.71      134.69     11.28 o 
   5   4  18       17.99       15.33      7.80 o 
   6   4  18        5.24       -5.81      7.85 o 
   7   4  18        7.91        4.00      7.16 o 
  -6   5  18       13.92        8.84      5.68 o 
  -5   5  18        6.70        7.52      6.03 o 
  -4   5  18        9.77       11.68      6.12 o 
  -3   5  18       57.29       48.38      6.61 o 
  -2   5  18      340.89      378.42     13.87 o 
  -1   5  18       17.24       12.08      6.46 o 
   0   5  18      239.53      261.73     11.64 o 
   1   5  18        0.66        6.93      9.61 o 
   2   5  18       40.31       21.51      8.40 o 
   3   5  18        6.89        1.07      8.22 o 
   4   5  18       30.76       24.49      7.60 o 
 -11   0  19        4.30       -6.98      6.98 o 
  -9   0  19       14.37       21.22      7.79 o 
  -7   0  19      369.28      355.34     16.72 o 
  -5   0  19      167.12      184.16     13.38 o 
  -3   0  19       94.23       68.42      9.39 o 
  -1   0  19      152.21      144.16     11.67 o 
   1   0  19      103.17      106.27     10.93 o 
   3   0  19      560.02      584.07     21.41 o 
   5   0  19      246.24      240.84     13.69 o 
   7   0  19       40.41       41.38      7.08 o 
   9   0  19        4.08       13.56      6.11 o 
 -12   1  19       25.72       30.30      6.51 o 
 -11   1  19       57.29       51.94      7.48 o 
 -10   1  19        5.56        5.03      6.40 o 
  -9   1  19       10.90       16.02      5.66 o 
  -8   1  19        8.72       12.92      8.25 o 
  -7   1  19       27.15       27.75      6.27 o 
  -6   1  19      172.79      149.80      7.26 o 
  -5   1  19      321.57      279.64     22.51 o 
  -4   1  19      124.40      119.94     10.52 o 
  -3   1  19      193.41      198.49     10.14 o 
  -2   1  19       22.53       22.45      5.60 o 
  -1   1  19      340.15      332.24     11.37 o 
   0   1  19       70.61       54.75      7.29 o 
   1   1  19      125.17      140.39      7.92 o 
   2   1  19        0.01       -2.11      7.90 o 
   3   1  19      158.64      148.83      7.79 o 
   4   1  19       40.05       45.57      5.59 o 
   5   1  19       55.95       57.18      8.00 o 
   6   1  19       72.99       69.23      5.61 o 
   7   1  19       33.58       32.18      4.86 o 
   8   1  19        3.56        1.91      7.12 o 
   9   1  19       54.18       65.02      4.74 o 
  10   1  19        4.48        7.48      4.10 o 
 -12   2  19       25.82       24.47      6.44 o 
 -11   2  19        5.00        0.82      6.12 o 
 -10   2  19       27.52       25.34      7.18 o 
  -9   2  19       96.79       98.30     10.21 o 
  -8   2  19       57.39       53.87      8.23 o 
  -7   2  19      117.29      116.53     11.79 o 
  -6   2  19       88.90       95.55     11.06 o 
  -5   2  19      708.09      754.97     25.26 o 
  -4   2  19      189.93      197.41     14.19 o 
  -3   2  19       77.72       72.87     10.74 o 
  -2   2  19       66.65       59.71      9.60 o 
  -1   2  19       93.38       82.72     10.37 o 
   0   2  19        4.73       -8.68      8.68 o 
   1   2  19       79.40      113.29     10.73 o 
   2   2  19       22.60       30.60      7.63 o 
   3   2  19      318.71      333.77     15.90 o 
   4   2  19       44.70       45.22      7.90 o 
   5   2  19        6.43        5.14      6.96 o 
   6   2  19        0.41       -3.43      5.96 o 
   7   2  19       11.00       17.33      6.44 o 
   8   2  19        3.85       -4.59      6.32 o 
   9   2  19       23.38       16.13     11.32 o 
  10   2  19        0.51        2.01      4.76 o 
 -10   3  19       17.57       19.11      4.46 o 
  -9   3  19        0.58       -0.21      4.97 o 
  -8   3  19        2.30       -1.54      4.02 o 
  -7   3  19        1.78       -4.15      5.16 o 
  -6   3  19        0.34        5.98      5.54 o 
  -5   3  19      249.09      259.89     10.83 o 
  -4   3  19        2.01       -1.66      7.42 o 
  -3   3  19      249.52      266.46      9.69 o 
  -2   3  19       87.23       80.79      6.33 o 
  -1   3  19      363.87      392.14     23.22 o 
   0   3  19       28.69       20.83      5.68 o 
   1   3  19       21.79       19.74      5.30 o 
   2   3  19        7.93       12.85      7.52 o 
   3   3  19        0.13        8.93      6.79 o 
   4   3  19        0.33        0.03      6.56 o 
   5   3  19      215.32      240.76     27.39 o 
   6   3  19        4.28        0.91      6.40 o 
   7   3  19       37.05       36.90      4.68 o 
   8   3  19        1.11        5.44      7.79 o 
  -8   4  19       21.50       22.70      6.58 o 
  -7   4  19      136.09      150.85      8.69 o 
  -6   4  19        5.58       10.02      5.36 o 
  -5   4  19       67.02       73.33      5.47 o 
  -4   4  19      104.72      106.17      5.93 o 
  -3   4  19        2.12        7.25      5.34 o 
  -2   4  19       49.41       50.59      5.38 o 
  -1   4  19       21.34       12.28      5.90 o 
   0   4  19        9.89        6.00      5.72 o 
   1   4  19       76.32      104.02     21.25 o 
   2   4  19       23.45       16.13      8.84 o 
   3   4  19      131.62      144.70     10.35 o 
   4   4  19        3.03       -2.29      7.73 o 
   5   4  19       43.78       33.61      7.43 o 
   6   4  19       45.43       32.69      7.22 o 
  -3   5  19      150.47      191.12      8.76 o 
  -2   5  19        0.19        0.38      6.05 o 
  -1   5  19      310.40      332.42     11.22 o 
 -10   0  20       12.76        9.91      6.90 o 
  -8   0  20        5.11       20.05      7.46 o 
  -6   0  20      724.54      616.28     19.38 o 
  -4   0  20       82.85       68.67      8.15 o 
  -2   0  20      179.74      166.61     11.80 o 
   0   0  20       56.25       47.51      8.18 o 
   2   0  20      230.37      229.85     13.30 o 
   4   0  20       56.97       68.50      8.12 o 
   6   0  20       84.14       77.64      7.98 o 
   8   0  20       84.53       98.05      7.86 o 
 -11   1  20        7.55        7.16      6.06 o 
 -10   1  20       53.78       67.05      7.84 o 
  -9   1  20       35.19       40.11      4.76 o 
  -8   1  20        0.90        2.84      4.79 o 
  -7   1  20       42.57       47.87      5.33 o 
  -6   1  20       88.62       84.10      9.28 o 
  -5   1  20        2.99        2.51      5.05 o 
  -4   1  20       22.11       32.29      5.60 o 
  -3   1  20       32.59       31.90      5.73 o 
  -2   1  20      289.98      278.69     17.22 o 
  -1   1  20       17.85       27.31      5.58 o 
   0   1  20      194.57      197.08     13.84 o 
   1   1  20        0.28        2.09      5.51 o 
   2   1  20        6.50        9.60      5.32 o 
   3   1  20        8.71        6.15      4.99 o 
   4   1  20        1.85       -0.18      5.23 o 
   5   1  20        4.49       10.45      4.94 o 
   6   1  20       59.82       59.98      5.13 o 
   7   1  20       22.44       18.82      5.49 o 
   8   1  20       17.14       16.93      3.96 o 
   9   1  20        0.65       -5.49      5.49 o 
 -11   2  20        2.05       -0.03      4.08 o 
 -10   2  20       11.74       21.08      6.54 o 
  -9   2  20        1.05        9.95      7.23 o 
  -8   2  20      322.13      346.42     15.23 o 
  -7   2  20        5.77       17.55      7.40 o 
  -6   2  20      609.08      652.26     20.74 o 
  -5   2  20      210.34      224.31     13.33 o 
  -4   2  20      238.62      236.71     14.22 o 
  -3   2  20        0.05       -3.07      8.17 o 
  -2   2  20      106.72      111.86     11.28 o 
  -1   2  20        0.29        1.74      7.54 o 
   0   2  20        1.73       -7.57      7.60 o 
   1   2  20        9.86        4.05      7.23 o 
   2   2  20      109.74      109.45     10.10 o 
   3   2  20       66.74       72.03      8.11 o 
   4   2  20      265.51      277.08     13.71 o 
   5   2  20        9.15        6.15      6.53 o 
   6   2  20       77.15       87.37      7.66 o 
   7   2  20        3.14       -1.90      5.73 o 
   8   2  20       22.17       25.45      7.21 o 
  -9   3  20        0.94       -2.35      6.04 o 
  -8   3  20        0.37       -6.11      6.11 o 
  -7   3  20        5.14       11.15      6.31 o 
  -6   3  20        5.28        8.62      5.40 o 
  -5   3  20       54.20       62.41      5.27 o 
  -4   3  20      207.27      229.69     10.58 o 
  -3   3  20        6.70        2.08      5.30 o 
  -2   3  20       98.94      105.57      6.48 o 
  -1   3  20        0.52       -2.20      6.06 o 
   0   3  20        5.00       -3.44      5.41 o 
   1   3  20        9.29        6.52      6.98 o 
   2   3  20        5.14        3.80      6.45 o 
   3   3  20        3.77        7.55      6.53 o 
   4   3  20        2.90       -4.90      4.90 o 
   5   3  20        0.44        3.41      4.44 o 
   6   3  20       71.43       68.13      6.81 o 
   7   3  20       11.58        7.11      7.22 o 
  -5   4  20        0.07        5.40      6.67 o 
  -4   4  20      184.35      213.31      9.62 o 
  -3   4  20        3.15        9.34      6.78 o 
  -2   4  20        0.78        3.08      7.12 o 
  -1   4  20       28.65       35.41      7.12 o 
   0   4  20       30.59       31.94      9.65 o 
   1   4  20        2.88        0.57      8.42 o 
   2   4  20      100.02       78.35      8.12 o 
   3   4  20       17.08        5.13      7.46 o 
   4   4  20       60.85       37.00      6.62 o 
  -9   0  21       81.59       74.05      6.57 o 
  -7   0  21      334.45      312.10     12.70 o 
  -5   0  21      456.07      414.54     15.30 o 
  -3   0  21       14.68       11.25      6.95 o 
  -1   0  21      140.58      134.00     10.40 o 
   1   0  21        1.28       10.40      6.68 o 
   3   0  21       18.81       20.03      6.34 o 
   5   0  21       25.56       32.40      6.49 o 
   7   0  21      162.17      166.96      9.43 o 
 -10   1  21       12.37       14.50      5.47 o 
  -9   1  21        2.62       17.27      5.46 o 
  -8   1  21       72.41       83.66      7.45 o 
  -7   1  21       91.70       84.57      5.37 o 
  -6   1  21       41.31       35.45     11.62 o 
  -5   1  21        5.95        2.52      4.93 o 
  -4   1  21        2.69        0.36      5.04 o 
  -3   1  21      179.85      184.54      7.55 o 
  -2   1  21        1.82        0.35      5.27 o 
  -1   1  21      179.66      182.04      7.65 o 
   0   1  21       15.97       14.86      5.62 o 
   1   1  21      221.88      233.88     18.46 o 
   2   1  21        5.25        5.39      4.73 o 
   3   1  21       43.43       44.27      5.14 o 
   4   1  21        0.03        0.67      4.56 o 
   5   1  21       37.08       38.87      4.37 o 
   6   1  21       11.71       11.21      4.05 o 
   7   1  21       23.11       29.84      4.87 o 
   8   1  21        0.63        2.53      4.93 o 
 -10   2  21        2.21       -1.83      5.45 o 
  -9   2  21       65.37       83.23      7.08 o 
  -8   2  21       12.12       13.07      6.15 o 
  -7   2  21      267.87      252.47     12.56 o 
  -6   2  21        0.00       -2.84      6.43 o 
  -5   2  21      152.44      164.14     11.74 o 
  -4   2  21        7.28        4.18      6.99 o 
  -3   2  21       25.36       36.62      7.77 o 
  -2   2  21        5.79        0.42      7.71 o 
  -1   2  21       25.43       18.91      6.88 o 
   0   2  21        2.73       -6.84      7.27 o 
   1   2  21       40.63       50.38      7.88 o 
   2   2  21        0.01       -0.56      6.52 o 
   3   2  21       97.74       97.19      8.34 o 
   4   2  21       59.36       68.65      6.94 o 
   5   2  21      298.56      318.38     12.05 o 
   6   2  21        0.05        3.49      5.53 o 
   7   2  21      136.16      121.38     35.42 o 
  -7   3  21        5.20       10.18      6.16 o 
  -6   3  21       22.11       17.13      6.32 o 
  -5   3  21       10.35        6.41      6.26 o 
  -4   3  21       16.19       16.76      6.27 o 
  -3   3  21       15.35       14.71      6.82 o 
  -2   3  21       22.15       22.51      6.75 o 
  -1   3  21      155.44      144.67     39.22 o 
   0   3  21       12.45        7.93      5.18 o 
   1   3  21        2.62       -0.78      5.08 o 
   2   3  21        9.31        8.63      4.70 o 
   3   3  21        0.74       -3.83      6.20 o 
   4   3  21       42.00       44.68      5.18 o 
   5   3  21        2.05        3.43      6.51 o 
   6   3  21       47.26       25.68      6.73 o 
  -8   0  22      290.18      239.01      9.09 o 
  -6   0  22      112.29      113.31      8.25 o 
  -4   0  22       67.47       61.38      6.96 o 
  -2   0  22        3.25       -0.54      6.73 o 
   0   0  22        0.26       11.40      6.57 o 
   2   0  22       78.56       68.29      7.59 o 
   4   0  22       77.51       72.40      6.88 o 
   6   0  22       50.22       46.08      5.40 o 
  -9   1  22       81.91       70.40      5.65 o 
  -8   1  22       85.63       82.16      6.69 o 
  -7   1  22        2.51        1.35      6.02 o 
  -6   1  22       41.93       28.75      6.43 o 
  -5   1  22        0.04        0.43      6.51 o 
  -4   1  22       54.45       54.55      4.84 o 
  -3   1  22        4.36        0.32      4.46 o 
  -2   1  22      111.46      104.07      5.40 o 
  -1   1  22       25.06       20.53      4.65 o 
   0   1  22      239.02      241.98     23.33 o 
   1   1  22       58.25       53.50      4.74 o 
   2   1  22       67.51       70.35     10.80 o 
   3   1  22        8.95        7.15      4.06 o 
   4   1  22       17.91       16.99      6.66 o 
   5   1  22        1.28        2.51      3.78 o 
   6   1  22       11.81       15.26      5.10 o 
   7   1  22        0.17        3.08      4.81 o 
  -8   2  22      108.90      125.65      7.64 o 
  -7   2  22       28.66       21.75      5.50 o 
  -6   2  22       52.16       72.07      6.88 o 
  -5   2  22        3.33        9.73      6.62 o 
  -4   2  22      161.55      163.98     10.63 o 
  -3   2  22       44.29       44.54      6.95 o 
  -2   2  22       53.29       54.31      7.25 o 
  -1   2  22        0.96       -2.97      5.85 o 
   0   2  22        1.71        6.39      6.24 o 
   1   2  22        6.26        4.78      6.34 o 
   2   2  22       37.04       40.98      6.25 o 
   3   2  22        8.25        9.75      5.64 o 
   4   2  22      147.76      160.20      8.43 o 
   5   2  22        4.64        5.04      5.35 o 
   6   2  22      291.52      217.13      9.77 o 
  -5   3  22        0.11        4.01      6.03 o 
  -4   3  22        1.89       -2.65      5.84 o 
  -3   3  22        4.97       -0.55      6.18 o 
  -2   3  22       58.71       67.15      6.45 o 
  -1   3  22       19.95       27.15      6.12 o 
   0   3  22       77.60       71.45     22.12 o 
   1   3  22        7.49       -0.01      6.45 o 
   2   3  22       14.67       15.08      4.42 o 
   3   3  22       17.69       22.56      6.69 o 
  -7   0  23        5.55        4.07      5.37 o 
  -5   0  23      250.82      227.20      9.26 o 
  -3   0  23       20.05       16.97      5.71 o 
  -1   0  23       36.30       41.71      5.85 o 
   1   0  23      111.89      118.48      7.57 o 
   3   0  23       32.51       32.78      5.67 o 
   5   0  23       75.86       89.91      5.79 o 
  -7   1  23        3.61       -5.53      5.53 o 
  -6   1  23       44.00       33.10      5.39 o 
  -5   1  23        2.53        8.19      5.78 o 
  -4   1  23        0.00       -3.99      6.16 o 
  -3   1  23       31.88       48.00      6.24 o 
  -2   1  23       21.80       30.66      6.04 o 
  -1   1  23      220.97      236.71     11.04 o 
   0   1  23        9.54        8.48      4.12 o 
   1   1  23       47.49       43.54      4.18 o 
   2   1  23        3.87        0.55      5.12 o 
   3   1  23       77.88       91.36      6.61 o 
   4   1  23       18.11        8.73      5.41 o 
   5   1  23        1.23       -0.17      4.39 o 
  -6   2  23       37.07       36.08      5.18 o 
  -5   2  23       74.06       85.67      6.40 o 
  -4   2  23       12.13       16.26      5.45 o 
  -3   2  23       26.96       27.53      5.42 o 
  -2   2  23       19.39       23.26      5.29 o 
  -1   2  23        3.90        1.04      5.28 o 
   0   2  23        4.77        8.08      5.70 o 
   1   2  23        0.22        2.94      5.52 o 
   2   2  23       12.32       16.66      5.41 o 
   3   2  23       50.06       68.28      5.00 o 
  -4   0  24      126.53      118.83      5.55 o 
  -2   0  24       76.12       88.13      5.59 o 
   0   0  24        8.65        7.57      4.87 o 
  -4   1  24        6.09       -0.02      5.20 o 
  -3   1  24        1.76        3.39      5.25 o 
  -2   1  24       48.30       50.30      5.44 o 
  -1   1  24        0.73       -0.77      5.11 o 
   0   1  24       91.52      109.72      7.11 o 
   1   1  24        0.06        4.12      5.13 o 
   2   1  24       56.57       62.13      5.05 o 
                                                 
